# Supplementary material for: Methylation Analysis in Monozygotic Twins With Treatment-Resistant Schizophrenia and Discordant Responses to Clozapine
Source: Front Psychiatry. 2021 Sep 20;12:734606. doi: 10.3389/fpsyt.2021.734606 (PMC8488120; doi:10.3389/fpsyt.2021.734606)
Supplement: Supplementary file 1 [file Table_1.XLSX]

## Sheet: TableS1
Table S1. The list of 2,229 clozapine-responder-specific methylation sites.
				Responder			Nonresponder
CpG probe	GeneName	RefGene	Genomic region	P-value	Log2 ratio of methylation		P-value	Log2 ratio of methylation
cg00861875	RBM23;RBM23;RBM23	NM_018107;NM_001077351;NM_001077352	Promoter;Promoter;Promoter	1.66769e-06	-0.312239		0.812873	-0.0254284
cg05494790	FAM3C;FAM3C	NM_014888;NM_001040020	Promoter;Promoter	6.43863e-06	0.200959		0.696207	0.0901849
cg12756312				1.03773e-05	0.0124455		0.410381	0.00868563
cg18736105				1.71324e-05	-0.0193449		0.242297	-0.0132396
cg00436874	ADAMTS10	NM_030957	Body	2.32701e-05	-0.00913847		0.251818	-0.00923215
cg01163848	LOC91316	NR_024448	Promoter	2.90369e-05	0.0313859		0.782339	-0.00408743
cg19988770	CENPO;C2orf79	NM_024322;NM_001013663	5'UTR;Promoter	4.60809e-05	0.476475		0.619407	-0.0685239
cg19807836				4.87906e-05	-0.00842145		0.860872	0.0111523
cg15879316	CELSR1	NM_014246	Promoter	5.98556e-05	0.224627		0.451074	-0.0555815
cg16596691	SNRPA	NM_004596	Body	6.33761e-05	0.0145261		0.402523	-0.0104812
cg24404479				7.01838e-05	-0.628303		0.125938	0.189699
cg24196422				8.02942e-05	-0.0112139		0.0423049	-0.0272741
cg27009550	ASPHD2	NM_020437	Body	8.7194e-05	-0.0229259		0.0279416	-0.0127483
cg26384903	MYO1F	NM_012335	Body	9.1572e-05	-0.00493416		0.64484	-0.00421936
cg15379837	TNRC18	NM_001080495	Body	9.23267e-05	-0.0121485		0.662005	0.00210542
cg01927000				9.42754e-05	0.0177437		0.666241	-0.008243
cg23484609				0.000103061	-0.0125278		0.631395	0.0052399
cg13932375	CAMSAP1	NM_015447	Body	0.000103097	0.652143		0.910127	-0.015484
cg05932936	SERINC3;SERINC3	NM_198941;NM_006811	Promoter;Promoter	0.0001042	0.216191		0.638961	0.0598639
cg08109345	PLEKHA6	NM_014935	Body	0.000104426	-0.0223102		0.869058	-0.00113466
cg26979107	MAPT;MAPT;MAPT;MAPT;MAPT;MAPT	NM_016835;NM_001123067;NM_016834;NM_005910;NM_001123066;NM_016841	Body;Body;Body;Body;Body;Body	0.000115629	-0.024503		0.453822	-0.00928371
cg17496661				0.000122584	0.0195817		0.519411	0.0118434
cg02915261	LSR;LSR;LSR;LSR;LSR;LSR	NM_015925;NM_205835;NM_205835;NM_205834;NM_015925;NM_205834	1stExon;5'UTR;1stExon;5'UTR;5'UTR;1stExon	0.000125393	-0.318965		0.570717	0.100839
cg23415756	NTN1	NM_004822	Body	0.00012758	0.788715		0.938943	-0.00979568
cg03900291	FAM13B;PKD2L2;FAM13B;FAM13B	NM_001101800;NM_014386;NM_001101801;NM_016603	3'UTR;3'UTR;3'UTR;3'UTR	0.000132123	0.0345504		0.851668	0.0058701
cg09448616				0.000132925	-0.0171636		0.821233	0.00143747
cg01691194	KIF13A;KIF13A;KIF13A;KIF13A	NM_022113;NM_001105567;NM_001105568;NM_001105566	Body;Body;Body;Body	0.000138446	0.02909		0.721677	-0.00574927
cg20357910	PLA2R1;PLA2R1	NM_001007267;NM_007366	Promoter;Promoter	0.000148209	-0.730443		0.698849	0.0742968
cg06122864	MOG;MOG;MOG;MOG;MOG;MOG;MOG;MOG;MOG;MOG;MOG	NM_206813;NM_001170418;NM_206811;NM_206810;NM_206809;NM_001170417;NM_001008229;NM_001008228;NM_206812;NM_002433;NM_206814	Body;Body;Body;Body;Body;Body;Body;Body;Body;Body;Body	0.000161932	0.039406		0.509933	-0.024773
cg09509528				0.000163985	0.268636		0.413583	0.221698
cg01733271	NDRG4;NDRG4;NDRG4	NM_020465;NM_022910;NM_001130487	Body;Body;Body	0.000164893	0.149959		0.661216	-0.0835775
cg10681328	RBMS2;RBMS2	NM_002898;NM_002898	5'UTR;1stExon	0.000169076	0.1018		0.952581	0.0100043
cg07155331	BRI3BP	NM_080626	Body	0.000173413	0.0137718		0.119895	-0.0298308
cg18866183	ZFAND6	NM_019006	5'UTR	0.00017497	-0.0266319		0.639223	-0.00952769
cg22981555				0.000177011	0.0335351		0.123799	-0.0327819
cg10585371				0.000179994	-0.0240408		0.80103	0.0147163
cg04980832	CORIN	NM_006587	Body	0.000181638	0.180987		0.736772	0.0562428
cg02317018	PCMTD2;PCMTD2	NM_018257;NM_001104925	Body;Body	0.000182979	0.0372609		0.605858	-0.00364781
cg19352801	STIP1	NM_006819	3'UTR	0.000185789	0.0104626		0.841007	0.000906765
cg13643376	ARHGAP20	NM_020809	Promoter	0.000188115	0.295722		0.684854	0.137559
cg11038507	MITF;MITF;MITF;MITF;MITF;MITF	NM_000248;NM_198177;NM_198159;NM_006722;NM_198158;NM_198178	Promoter;Body;Body;Body;Promoter;Body	0.000188187	-0.0397581		0.917458	0.00132955
cg13818708	HCG18;HCG18	NR_024052;NR_024053	Body;Body	0.000194339	-0.021166		0.750838	-0.00592871
cg16452651	ITSN1;ITSN1	NM_003024;NM_001001132	5'UTR;5'UTR	0.000203437	0.0146435		0.803022	-0.0030254
cg14236389	C20orf197;C20orf197	NM_173644;NM_173644	1stExon;5'UTR	0.000206237	-0.00967267		0.169961	-0.00816159
cg00009088	VPS37C	NM_017966	Promoter	0.000216437	0.0284929		0.566177	-0.00482881
cg23735712	APBB2;APBB2;APBB2;APBB2;APBB2;APBB2;APBB2	NM_004307;NM_001166052;NM_001166054;NM_001166053;NM_001166050;NM_001166051;NM_173075	Body;5'UTR;5'UTR;5'UTR;Body;5'UTR;Body	0.000217312	-0.302228		0.538579	0.121154
cg04517749	GABBR1;GABBR1;GABBR1	NM_021904;NM_021903;NM_001470	3'UTR;3'UTR;3'UTR	0.000219872	-0.0255598		0.750166	0.00905223
cg17531889				0.000220996	-0.0155911		0.143228	0.0137064
cg16293983	PVALB	NM_002854	Body	0.000250122	-0.0458057		0.820385	0.00530374
cg02078626	PTPRF;PTPRF	NM_002840;NM_130440	Body;Body	0.000254281	-0.0212821		0.521605	-0.0117737
cg13350140	RET;RET	NM_020630;NM_020975	Body;Body	0.000260966	0.0122435		0.689827	0.000933064
cg14341034				0.000261669	-0.0253325		0.78567	0.0143833
cg06950479	LUC7L;LUC7L	NM_018032;NM_201412	Body;Body	0.000278515	-0.0207228		0.10943	-0.0113704
cg08781365				0.000283876	0.0134223		0.941348	0.00413791
cg05488770	LHFPL3	NM_199000	Body	0.000285925	-0.184888		0.311674	-0.096519
cg00207865	KCNA2	NM_004974	Promoter	0.000286443	-0.215172		0.858997	-0.0190719
cg07171867	HSPC159	NM_014181	Promoter	0.000293343	-0.135326		0.897483	0.0172504
cg23057936	EXT1	NM_000127	Body	0.00029905	0.0203733		0.965987	-0.000362245
cg24878374				0.000301504	-0.0139849		0.691622	0.00328639
cg00832491				0.000301574	-0.0334114		0.302462	0.014725
cg26046467				0.000309975	0.0765973		0.636743	-0.0300636
cg12609948	CAMTA1	NM_015215	Body	0.000313201	0.0321895		0.507017	-0.0171885
cg08095196	GJD2	NM_020660	Promoter	0.000327999	0.431922		0.401806	0.188684
cg21080562	SBNO2;SBNO2	NM_001100122;NM_014963	Body;Body	0.000328552	-0.162538		0.988511	-0.00225062
cg20382831	FLJ25363;FLJ25363	NM_001145553;NM_001145553	1stExon;5'UTR	0.000328645	-0.0146906		0.284214	-0.013752
cg14318197				0.000330215	-0.168195		0.804232	-0.0465777
cg15120141	WDR8	NM_017818	Body	0.000335931	-0.487257		0.820288	-0.0479169
cg18326610				0.000335974	-0.216449		0.502787	0.14288
cg07016095	THSD4	NM_024817	Body	0.000339185	0.0489844		0.485831	-0.019869
cg13419986	TNS1	NM_022648	5'UTR	0.000342827	-0.0298191		0.868104	-0.00260936
cg05409601	CCNG2	NM_004354	Promoter	0.000350163	-0.226502		0.10373	0.269835
cg08822227	SH3BP2;SH3BP2;SH3BP2;SH3BP2	NM_001145855;NM_001145856;NM_001122681;NM_003023	Body;Body;5'UTR;Promoter	0.000351909	-0.112622		0.279345	-0.0922341
cg08626806	NUP35	NM_138285	Promoter	0.000356944	-0.307526		0.776308	-0.0847913
cg12183741	C6orf162;GJB7;C6orf162	NM_001042493;NM_198568;NM_020425	Promoter;5'UTR;Promoter	0.000363386	0.0345544		0.930424	0.00672497
cg02852743	NDEL1;NDEL1	NM_030808;NM_001025579	Promoter;Promoter	0.000368008	-0.524292		0.71936	0.0984556
cg09688285	XPNPEP1;XPNPEP1;XPNPEP1	NR_030724;NM_020383;NM_001167604	Body;Body;Body	0.000368726	-0.373593		0.152931	-0.0948788
cg09172812	TBC1D9	NM_015130	Body	0.000368889	-0.0126978		0.572735	0.00752711
cg23880631				0.000369103	0.237734		0.292507	0.268071
cg02364408	C19orf44	NM_032207	Body	0.000369263	-0.0349832		0.893875	-0.00192862
cg20471927	DIP2C	NM_014974	Body	0.000381609	-0.00953009		0.581941	0.00194427
cg04345034				0.000381747	0.0109484		0.630999	-0.00310677
cg26424888				0.0003865	0.0113973		0.481205	-0.00924226
cg06587443	CNGA1;CNGA1	NM_000087;NM_001142564	5'UTR;Body	0.000389493	0.0184075		0.626985	-0.00471337
cg03381304	MCPH1	NM_024596	Promoter	0.000393779	-0.324146		0.716683	-0.148577
cg14423468	KIAA0146	NM_001080394	Body	0.000414062	0.0118557		0.71269	-0.00687018
cg26152888	SLAIN2;SLAIN2	NM_020846;NM_020846	5'UTR;1stExon	0.000424729	-0.313246		0.908862	-0.0341996
cg07376916	MACROD2;MACROD2	NM_080676;NM_001033087	Body;Body	0.000428681	0.0545823		0.961616	-0.00153156
cg03070473	OGFR	NM_007346	Promoter	0.000429249	-0.439554		0.163434	-0.463332
cg26089280	ARMC9	NM_025139	5'UTR	0.00043564	-0.202773		0.622749	0.0553633
cg12204362	TMPO;TMPO;TMPO;LOC100128191	NM_001032283;NM_001032284;NM_003276;NR_027157	Body;Body;Body;Promoter	0.000438765	0.454145		0.812896	0.0581361
cg07180427	FGFBP3;FGFBP3	NM_152429;NM_152429	1stExon;5'UTR	0.000447031	0.304458		0.864647	0.025552
cg11756518	SOBP	NM_018013	Promoter	0.000447714	-0.377902		0.761046	-0.0420463
cg05484770	SDK1;SDK1	NR_027816;NM_152744	Body;Body	0.000451605	0.0135199		0.110735	-0.0111021
cg26858144	CACNG8	NM_031895	Body	0.000452277	-0.0173749		0.706796	0.00836169
cg18183014	STIL;STIL	NM_003035;NM_001048166	Promoter;Promoter	0.000456823	0.401076		0.7307	0.0409885
cg02014217	FGFRL1;FGFRL1;FGFRL1	NM_001004358;NM_001004356;NM_021923	Body;Body;Body	0.000460906	-0.0238647		0.903185	0.00222848
cg19325093	CPT1C;CPT1C	NM_001136052;NM_152359	Body;Body	0.000461311	-0.0166076		0.457903	-0.00532926
cg24902478	NAV3	NM_014903	Body	0.000462832	-0.00734891		0.94851	-0.00275113
cg16569937				0.000465432	0.0187451		0.373098	0.00572142
cg16225405	LOC100130987;CLCF1;CLCF1	NR_024469;NM_013246;NM_001166212	Body;Promoter;5'UTR	0.000466847	0.0884465		0.545868	-0.0645357
cg10980921				0.00047107	-0.0203264		0.0450659	-0.0117644
cg25635591	DHX40;DHX40	NM_024612;NM_001166301	Promoter;Promoter	0.000475105	-0.0245614		0.933133	-0.00301391
cg02531439	SMURF1;SMURF1	NM_020429;NM_181349	Body;Body	0.000482205	-0.0384768		0.502426	0.00933487
cg23558438	GSTO2	NM_183239	Promoter	0.000484142	0.354719		0.944966	0.0125027
cg27028800	CDC42BPB	NM_006035	Body	0.000489227	-0.0201544		0.696531	0.00313737
cg11177858	TDRD9	NM_153046	Body	0.000489768	0.018438		0.995871	-6.11161e-05
cg17940902	HLA-DMA	NM_006120	Promoter	0.000503735	0.0516186		0.640533	0.0153939
cg13543375	WNT4	NM_030761	Promoter	0.000524335	-0.10368		0.967133	-0.00460338
cg12732883	VPS53;VPS53	NM_018289;NM_001128159	Body;Body	0.000526527	-0.0195789		0.244295	0.0113631
cg01241850	CAMSAP1	NM_015447	1stExon	0.000529366	-0.455312		0.0474717	0.348067
cg24170720				0.000530262	0.203439		0.612597	0.0579235
cg11987090	ZBTB40;ZBTB40;ZBTB40;ZBTB40	NM_001083621;NM_001083621;NM_014870;NM_014870	1stExon;5'UTR;5'UTR;1stExon	0.000537	-0.333318		0.490764	-0.16718
cg19997236	ANAPC5;ANAPC5	NM_016237;NM_001137559	Promoter;5'UTR	0.000545959	0.249398		0.331508	-0.106681
cg14910495	CDK5R2	NM_003936	Promoter	0.000549653	0.512239		0.185112	-0.394133
cg09227665				0.000556847	-0.0344499		0.583887	0.00796976
cg15535686	ATM;ATM	NM_138292;NM_000051	3'UTR;3'UTR	0.000564188	-0.0123		0.172766	-0.00885826
cg18713809	PRODH	NM_016335	Promoter	0.000564206	-0.491042		0.292961	0.181108
cg21459532	RNF152	NM_173557	Body	0.000569641	-0.0143479		0.306115	0.00778614
cg11533098	FAM84A	NM_145175	3'UTR	0.000578687	-0.111895		0.542474	0.0538668
cg24620418	C15orf55	NM_175741	Promoter	0.00057878	0.0381798		0.730761	-0.00651189
cg11213348	OXSR1	NM_005109	Promoter	0.000589505	-0.338588		0.961134	0.009704
cg21968580	DNAJB4;DNAJB4	NM_007034;NM_007034	1stExon;5'UTR	0.00060577	0.296436		0.992017	0.00241861
cg00973823	BAI2	NM_001703	5'UTR	0.000618521	0.14004		0.945473	-0.0154342
cg13947528	VAV2;VAV2	NM_001134398;NM_003371	Body;Body	0.000620486	0.0384574		0.650585	0.00952331
cg24395128	TRIM37;TRIM37	NM_015294;NM_001005207	Promoter;Promoter	0.000621025	-0.116264		0.609142	0.0768321
cg09174032	NUP35	NM_138285	Promoter	0.000624355	0.0327321		0.618509	-0.00703837
cg19971773	SLC30A4;C15orf21	NM_013309;NR_022014	Promoter;Body	0.000631873	-0.139363		0.211693	0.0793043
cg23072981	TMEM87B	NM_032824	Promoter	0.000634359	-0.201326		0.981016	0.00253199
cg17046141				0.000636351	-0.0259315		0.494565	0.00572542
cg25968149				0.000640623	0.0245236		0.0586284	-0.0169214
cg02371607	ATG12	NM_004707	Body	0.000641572	0.0273981		0.0442864	-0.0284192
cg15035437				0.000641669	0.0383277		0.62642	-0.0186942
cg05230511	INADL	NM_176877	Body	0.000650055	0.0629842		0.438942	-0.0574405
cg24867653	SLC22A13	NM_004256	Promoter	0.000660381	-0.0182771		0.454276	-0.0181359
cg20436810	MIR711;COL7A1	NR_031756;NM_000094	Body;Body	0.000666502	0.0228173		0.863901	-0.00645187
cg08840018	SHC2	NM_012435	Body	0.000667175	-0.0167784		0.912519	-0.000921648
cg04746303	GPSM3;NOTCH4	NM_022107;NM_004557	Promoter;Body	0.000678161	-0.148468		0.815899	-0.042072
cg19979108	SH3PXD2B	NM_001017995	Body	0.000678789	0.0364208		0.668295	0.00592087
cg03429512	NOP58;SNORD70	NM_015934;NR_003058	Body;Promoter	0.000684694	-0.0426099		0.00236069	-0.0288115
cg26328483	NTRK1;INSRR	NM_001007792;NM_014215	Body;Body	0.000686547	0.00932835		0.263581	-0.0106211
cg26800462	SPSB3;NUBP2;SPSB3	NM_080861;NM_012225;NM_080861	5'UTR;Promoter;1stExon	0.000687522	-0.715265		0.278477	-0.254514
cg14716689	MARCH8;MARCH8	NM_001002265;NM_145021	5'UTR;5'UTR	0.000688639	-0.0422398		0.946152	-0.0011495
cg20014960	PAMR1;PAMR1	NM_015430;NM_001001991	Promoter;Promoter	0.000694563	-0.164781		0.886496	0.0430227
cg25669309	STOX2	NM_020225	Promoter	0.000697021	0.734226		0.0931703	-0.316059
cg25838979				0.000697149	0.0166823		0.00929855	0.0154724
cg04269907	BICD2;BICD2	NM_015250;NM_001003800	Body;3'UTR	0.000712673	0.025429		0.756616	-0.00335521
cg03529436	C5orf32	NM_032412	Promoter	0.000718236	-0.290378		0.123497	0.145992
cg20587188	NIPA1;NIPA1	NM_144599;NM_001142275	Body;5'UTR	0.000726096	-0.0644257		0.459472	0.0324113
cg09511741	TRPM4	NM_017636	Body	0.000726575	0.051465		0.801979	-0.00415376
cg26159077	ETV5	NM_004454	5'UTR	0.000728008	0.295911		0.30852	-0.214874
cg26804124	TRIM26	NM_003449	Body	0.000736116	-0.0351859		0.466498	-0.0172212
cg16510548	LOC401463	NR_015374	Body	0.000759806	-0.186752		0.732545	0.0678877
cg27198485	CHST8;CHST8;CHST8	NM_001127895;NM_022467;NM_001127896	5'UTR;Promoter;5'UTR	0.000761497	0.0479378		0.00599689	-0.328501
cg11982577	EFNA2	NM_001405	Body	0.000764218	0.0187965		0.398776	0.00880106
cg02656851	SOX6;SOX6;SOX6	NM_001145811;NM_033326;NM_001145811	1stExon;5'UTR;5'UTR	0.000766846	0.0413869		0.906589	0.00178292
cg02025157	BRMS1;BRMS1	NM_015399;NM_001024957	Promoter;Promoter	0.000771062	-0.22306		0.860525	-0.00904817
cg03535255	ZCCHC14	NM_015144	Body	0.000776474	-0.0319626		0.0784595	0.0228371
cg11277156	MRPS22	NM_020191	Body	0.000777044	-0.00482923		0.881899	0.00086941
cg01768868	IGFBP4	NM_001552	3'UTR	0.000816217	-0.0203867		0.665714	0.00358934
cg17334453				0.000825034	-0.0218264		0.964566	0.000769166
cg10355997	GABPB1;GABPB1;FLJ10038;GABPB1;LOC100129387;GABPB1;GABPB1;GABPB1;GABPB1;GABPB1;GABPB1;GABPB1	NM_002041;NM_016655;NR_026891;NM_016654;NR_024490;NM_181427;NM_016654;NM_181427;NM_005254;NM_005254;NM_016655;NM_002041	1stExon;5'UTR;Promoter;5'UTR;Body;5'UTR;1stExon;1stExon;1stExon;5'UTR;1stExon;5'UTR	0.000827211	0.255647		0.97331	0.00282968
cg11059617	SIX4	NM_017420	Promoter	0.00082816	0.235651		0.45805	-0.212808
cg26114330	C20orf165	NM_080608	Promoter	0.000828937	-0.0273171		0.299347	0.0132728
cg02364793	RNF44	NM_014901	Promoter	0.000829019	0.334152		0.974622	-0.00780261
cg01274812				0.000829918	0.0152733		0.942817	-0.00103039
cg07585587	SACM1L	NM_014016	Promoter	0.00083189	0.460042		0.932535	-0.0408443
cg14769265	PCYT1A	NM_005017	5'UTR	0.000833847	0.219506		0.922102	0.0166867
cg01921773	KARS;KARS	NM_005548;NM_001130089	3'UTR;3'UTR	0.000834792	0.0504265		0.54025	0.00903095
cg26327071	HOXB4	NM_024015	Promoter	0.0008428	0.454365		0.106997	-0.448542
cg13645001	CMAS	NM_018686	Body	0.000844818	0.110709		0.872183	-0.0287206
cg13461554				0.000856789	-0.0297489		0.650308	0.00808841
cg15464046	CTNNBL1	NM_030877	Promoter	0.000863775	0.365103		0.846592	-0.0247656
cg05298871	ZNF576;IRGQ;ZNF576	NM_024327;NM_001007561;NM_001145347	Promoter;Promoter;Promoter	0.000864382	-0.157288		0.532763	-0.0905801
cg06756557	STAMBPL1	NM_020799	Promoter	0.000868146	0.059325		0.964638	-0.00292875
cg07940593	RPL3;SNORD83B;RPL3	NM_000967;NR_000028;NM_001033853	Body;Promoter;Body	0.000869797	-0.0152784		0.385263	-0.0116013
cg21401219	MED12L	NM_053002	Promoter	0.00087123	0.307476		0.82373	-0.0235341
cg21325040				0.000881798	-0.0413429		0.850208	0.00512319
cg27178407	GPR157;GPR157	NM_024980;NM_024980	1stExon;5'UTR	0.000882925	-0.106231		0.746561	0.0378086
cg19284108	MERTK	NM_006343	3'UTR	0.000885066	0.0165318		0.372893	-0.00799491
cg27118231				0.000887972	-0.0181789		0.519928	-0.0133325
cg15945287	TMEM100;TMEM100	NM_001099640;NM_001099640	1stExon;5'UTR	0.00090379	0.118048		0.769603	-0.0638982
cg15998505				0.000906255	-0.0248121		0.153073	0.0239209
cg26057780	BDNF;BDNF;BDNF;BDNF;BDNF;BDNF;BDNF;BDNF;BDNF;BDNF;BDNF;BDNF;BDNF;BDNF;BDNF;BDNF	NM_170731;NM_170732;NM_001143806;NM_001143812;NM_001143813;NM_001143809;NM_001143808;NM_170734;NM_001143815;NM_001143805;NM_170733;NM_001143807;NM_001143814;NM_001143810;NM_001709;NM_001143811	Body;5'UTR;5'UTR;5'UTR;5'UTR;Body;5'UTR;Promoter;Promoter;5'UTR;5'UTR;5'UTR;5'UTR;5'UTR;5'UTR;5'UTR	0.000906894	0.748535		0.746966	0.0705585
cg17054006	PDE1A;PDE1A	NM_005019;NM_001003683	Body;Body	0.000908416	-0.00998048		0.898588	-0.00186432
cg13206530				0.000910836	0.0175783		0.29231	-0.0166388
cg00981472	EHD3	NM_014600	Promoter	0.000914122	-0.358541		0.882364	-0.0177523
cg26365847				0.000919174	-0.0256717		0.481598	-0.0128479
cg04855107	FOXO3;FOXO3	NM_001455;NM_201559	Body;Body	0.00091952	0.0377549		0.820274	-0.00916225
cg21614303	PITX1	NM_002653	Body	0.000920208	0.0629353		0.840509	-0.0380943
cg07786258				0.000931014	-0.0250044		0.794357	-0.00726861
cg15153026	FAM131B;FAM131B	NM_014690;NM_001031690	5'UTR;Body	0.000931796	0.325438		0.859087	0.0240329
cg13834896	TEX10;TEX10	NM_017746;NM_001161584	5'UTR;Body	0.000933355	0.437662		0.676017	0.0833885
cg22534545	ABCD1	NM_000033	Body	0.000934958	-0.0188831		0.892005	0.00230463
cg01320507	SPHAR;RAB4A;SPHAR	NM_006542;NM_004578;NM_006542	1stExon;3'UTR;5'UTR	0.000935657	-0.0217449		0.642748	0.00696413
cg02299950	PRDM16;PRDM16	NM_022114;NM_199454	Body;Body	0.000951444	0.0232059		0.337031	0.0146534
cg10325509	KIAA1217	NM_001098500	5'UTR	0.000952422	0.0205213		0.81811	-0.00132489
cg13169373	APP;APP;APP;APP;APP	NM_201413;NM_000484;NM_201414;NM_001136129;NM_001136130	Body;Body;Body;Body;Body	0.000957458	-0.214637		0.078324	0.232475
cg02008285				0.000966339	-0.0292014		0.402548	0.0162009
cg02197938	PSMD12;PSMD12	NM_174871;NM_002816	Promoter;Promoter	0.000971544	0.041559		0.49602	-0.0236747
cg24547622	ACOT9;ACOT9	NM_001033583;NM_001037171	Promoter;Promoter	0.000985207	0.0949915		0.651666	0.0475859
cg24455683	IQCE;IQCE	NM_001100390;NM_152558	Body;Body	0.000989995	-0.018875		0.593715	-0.00309191
cg13919215	POLR2K;POLR2K	NM_005034;NM_005034	5'UTR;1stExon	0.000990265	0.419355		0.168313	0.492099
cg10380762	ACOT11;FAM151A	NM_015547;NM_176782	Body;Promoter	0.000990531	0.0318358		0.186894	0.0140908
cg02360002				0.000999398	-0.0172916		0.710488	0.0085846
cg10800989				0.00100064	0.0185479		0.586661	-0.0139627
cg19391675	TDRG1	NR_024015	Promoter	0.00100083	0.0196924		0.463416	0.00718658
cg23185402	PHKB;PHKB;ITFG1	NM_001031835;NM_000293;NM_030790	Promoter;Promoter;Promoter	0.00100737	-0.136527		0.99861	0.000207174
cg24180569	CD9	NM_001769	Promoter	0.00100837	0.141937		0.314677	-0.148876
cg18463599	E2F7	NM_203394	Promoter	0.00101833	-0.221603		0.805981	-0.0127829
cg17127050	PPM1K	NM_152542	Promoter	0.0010279	0.74538		0.217521	0.36935
cg11167537	LOC100128071;TSSK3	NM_001167676;NM_052841	Body;Promoter	0.00102869	0.148695		0.670792	0.065534
cg10803829	DNAH2	NM_020877	Body	0.00104024	-0.0219431		0.828542	-0.00155508
cg02445972	CLDN7	NM_001307	Promoter	0.00104125	0.152145		0.542042	0.0885141
cg15541193	GSDMD	NM_001166237	Promoter	0.00104656	0.156893		0.841101	0.0271568
cg24229691	MFAP5	NM_003480	Promoter	0.00105648	-0.00587038		0.746935	0.0106745
cg04840339	TRDN	NM_006073	Promoter	0.0010593	-0.0146766		0.982357	0.000715795
cg13732677	TBC1D2;TBC1D2	NM_018421;NM_018421	1stExon;5'UTR	0.00106388	-0.262124		0.589564	0.123098
cg07917644	CHSY1	NM_014918	Body	0.00107735	-0.0312869		0.293462	-0.0201672
cg17815134	TMEM201	NM_001130924	Body	0.00107756	-0.0143738		0.0536859	-0.0117015
cg22647970	RYR1;RYR1	NM_000540;NM_001042723	Body;Body	0.00107855	0.0217885		0.702206	-0.00468794
cg08095532	PSMA4;PSMA4;PSMA4	NM_001102667;NM_002789;NM_001102668	Promoter;Promoter;Promoter	0.00108262	0.0221938		0.646422	-0.0036584
cg20200385				0.00108341	-0.164382		0.640334	-0.0307934
cg23819331	BCLAF1;BCLAF1;BCLAF1	NM_001077440;NM_014739;NM_001077441	Promoter;Promoter;Promoter	0.00108354	-0.423179		0.862508	-0.0189838
cg26572361				0.00108581	0.020063		0.644916	0.00560845
cg00423679	C18orf45	NM_032933	3'UTR	0.00109047	0.0396676		0.449076	0.0148887
cg12082793	OTUD3	NM_015207	Body	0.0010931	-0.0116406		0.537734	-0.0038271
cg03229158				0.0010952	0.0322555		0.656347	0.0507589
cg19512848	C14orf48;C14orf48;C14orf48	NR_024184;NR_024183;NR_024182	Body;Body;Body	0.00109531	-0.0149184		0.701309	-0.00826549
cg08277694	DIS3L2	NM_152383	5'UTR	0.00110485	-0.275403		0.177405	-0.132441
cg17477052	COL13A1;COL13A1;COL13A1;COL13A1;COL13A1;COL13A1;COL13A1;COL13A1;COL13A1;COL13A1;COL13A1;COL13A1;COL13A1;COL13A1;COL13A1;COL13A1;COL13A1;COL13A1;COL13A1;COL13A1	NM_080798;NM_080809;NM_080800;NM_080811;NM_080810;NM_080799;NM_080813;NM_005203;NM_080815;NM_080807;NM_080801;NM_080808;NM_080814;NM_080802;NM_080812;NM_080805;NM_080806;NM_080804;NM_080803;NM_001130103	Body;Body;Body;Body;Body;Body;Body;Body;Body;Body;Body;Body;Body;Body;Body;Body;Body;Body;Body;Body	0.00110978	0.0320406		0.889828	0.00373568
cg13303952	C20orf144;NECAB3;NECAB3;C20orf144	NM_080825;NM_031231;NM_031232;NM_080825	1stExon;Body;Body;5'UTR	0.00111538	-0.0281612		0.150978	-0.0212782
cg14839558				0.00111609	0.0140654		0.713059	0.00656025
cg14062007	GLIPR2	NM_022343	Body	0.00111801	-0.0341541		0.243673	0.0213729
cg12595736	C1orf63;C1orf63	NM_020317;NM_020317	5'UTR;1stExon	0.00112837	0.789158		0.579649	-0.127845
cg27390061	DENND3	NM_014957	Body	0.00112954	-0.0271924		0.0968993	-0.0218116
cg15454481	ZNF660	NM_173658	3'UTR	0.0011326	0.0157061		0.976193	-0.000416269
cg04678892				0.00113702	-0.0274496		0.904356	0.00342355
cg00447646	CACNG6;CACNG6;CACNG6	NM_031897;NM_145815;NM_145814	1stExon;1stExon;1stExon	0.00114187	-0.00392867		0.709947	0.00157112
cg20531808	MMP16;MMP16	NM_005941;NM_022564	Body;Body	0.00114196	-0.055337		0.494108	-0.0155652
cg02400009	MTHFD1L	NM_015440	Body	0.00115149	0.0161369		0.794928	-0.00535564
cg13406243	CACNA1B	NM_000718	Body	0.00116926	-0.0500631		0.432914	0.0175944
cg03476000	HES2	NM_019089	Promoter	0.00117079	-0.0915604		0.815333	-0.0506048
cg22754179				0.00117302	-0.198668		0.908591	0.0296213
cg01531915	RASGRP4;RASGRP4;RASGRP4;RASGRP4;RASGRP4;RASGRP4;RASGRP4	NM_001146205;NM_001146207;NM_001146204;NM_170604;NM_001146202;NM_001146203;NM_001146206	Body;Body;Body;Body;Body;Body;Body	0.00117941	-0.0167783		0.558453	-0.00360388
cg13076329	CAMK2D;CAMK2D;CAMK2D;CAMK2D;CAMK2D;CAMK2D;CAMK2D;CAMK2D;CAMK2D;CAMK2D;CAMK2D;CAMK2D	NM_172129;NM_001221;NM_172114;NM_172127;NM_001221;NM_172128;NM_172129;NM_172115;NM_172128;NM_172114;NM_172127;NM_172115	5'UTR;5'UTR;1stExon;1stExon;1stExon;5'UTR;1stExon;5'UTR;1stExon;5'UTR;5'UTR;1stExon	0.00119346	-0.31379		0.736413	0.0636279
cg20135607	PHF1;PHF1;PHF1	NR_027692;NM_002636;NM_024165	Promoter;Promoter;Promoter	0.00119414	-0.465885		0.342993	-0.104462
cg03467809				0.00119506	0.0828322		0.877463	-0.013285
cg25937714				0.00119551	0.343778		0.783894	-0.0323544
cg06691963	FOXP1	NM_032682	Body	0.00119741	0.0281224		0.996427	5.27026e-05
cg16506970	KIAA0232;KIAA0232	NM_014743;NM_001100590	5'UTR;5'UTR	0.00120212	0.0278015		0.432421	0.00920443
cg24436578	CD81	NM_004356	Promoter	0.00120545	-0.512588		0.18181	-0.262703
cg26187287	TAP2;TAP2	NM_000544;NM_018833	3'UTR;Body	0.00120576	0.0150626		0.519834	0.013107
cg02444987	RND3	NM_005168	Body	0.00120655	-0.425206		0.231815	-0.270236
cg16580499	SALL3	NM_171999	Promoter	0.0012091	-0.397848		0.916419	0.0127727
cg08527566	FGD6;VEZT	NM_018351;NM_017599	Promoter;Promoter	0.00121078	0.212481		0.772456	0.0315389
cg12766967	NDST2	NM_003635	3'UTR	0.00121333	0.00878035		0.0168973	0.0118671
cg13215762	PTPRN2;PTPRN2;PTPRN2	NM_002847;NM_130842;NM_130843	Body;Body;Body	0.001214	-0.0210896		0.363903	0.0147715
cg26634409	ANP32A	NM_006305	Body	0.00122324	-0.191308		0.360715	-0.0607316
cg05103957	PVRL1;PVRL1;PVRL1	NM_002855;NM_203285;NM_203286	Body;Body;Body	0.00122828	-0.284068		0.0569438	-0.188053
cg08524525	LOC729338;BBS12;BBS12	NR_024041;NM_152618;NM_152618	Promoter;1stExon;5'UTR	0.00123418	-0.100892		0.0484739	0.215611
cg19469731	RPA1	NM_002945	3'UTR	0.00123855	-0.0196626		0.243167	0.00716691
cg14570652	NOTCH1	NM_017617	Body	0.00124453	-0.0179371		0.51375	0.00606529
cg23631842	MANEAL;MANEAL;MANEAL	NM_001031740;NM_001113482;NM_152496	1stExon;1stExon;Promoter	0.00124513	-0.136116		0.227617	0.0601239
cg08805144	CACNA2D3	NM_018398	Body	0.00125142	0.532055		0.687661	0.119953
cg21086891	C3orf59	NM_178496	Body	0.00126553	0.364773		0.124267	0.235047
cg20117447	TGM3	NM_003245	Body	0.00126974	0.0168522		0.699531	-0.00156553
cg18978540	SMAD9;SMAD9	NM_001127217;NM_005905	5'UTR;5'UTR	0.00127303	-0.553155		0.169185	-0.175298
cg14877461	SERPINA12	NM_173850	Body	0.00127369	0.0238203		0.892362	-0.00175989
cg16022876	BRSK2	NM_003957	Body	0.00127446	0.0179638		0.793715	-0.00143665
cg22659014	SLC7A1;SLC7A1	NM_003045;NM_003045	5'UTR;1stExon	0.00127489	-0.113746		0.769151	0.0224025
cg10030504	ODZ4	NM_001098816	Body	0.00127585	-0.0186345		0.590307	-0.00686565
cg17903999	MALT1;MALT1	NM_006785;NM_173844	Promoter;Promoter	0.00128368	-0.14542		0.89227	0.0193337
cg22158175	PSMB8;PSMB8	NM_004159;NM_148919	Body;Body	0.00128416	-0.023119		0.773875	0.00226419
cg12322235	SNORD32B	NR_003049	Promoter	0.00128773	0.00662332		0.715743	0.00264917
cg04407762				0.00129438	-0.208225		0.631265	-0.157568
cg03940549	PDLIM3;PDLIM3	NM_001114107;NM_014476	Body;Body	0.001297	-0.0221763		0.17403	0.0172863
cg13702357	HIP1	NM_005338	Body	0.00130374	-0.204054		0.488586	0.155153
cg11609344	YKT6	NM_006555	Body	0.00130518	0.320406		0.932121	-0.0143595
cg01993847	TTYH2;TTYH2;TTYH2	NM_052869;NM_052869;NM_032646	1stExon;5'UTR;Body	0.0013177	0.0272111		0.31835	-0.00828166
cg19869746	RREB1;RREB1;RREB1;RREB1	NM_001003698;NM_001003700;NM_001168344;NM_001003699	Promoter;Promoter;Promoter;Promoter	0.00133534	-0.0691371		0.781388	-0.0166337
cg07087018	NUP93	NM_014669	Promoter	0.0013363	-0.710396		0.0190303	-0.503227
cg05370802	GNA11	NM_002067	3'UTR	0.00133745	0.00791976		0.498163	-0.00301707
cg25133887	C1orf85	NM_144580	Promoter	0.00134071	-0.0161208		0.717801	0.003256
cg27379587	NMB;NMB	NM_021077;NM_205858	Promoter;Promoter	0.00134586	-0.0439168		0.786886	0.00863917
cg09827826	PTPRN2;PTPRN2;PTPRN2	NM_002847;NM_130842;NM_130843	Body;Body;Body	0.00134795	0.0119296		0.358346	0.0104062
cg20140735	SSU72	NM_014188	Body	0.00137074	0.0194687		0.303006	-0.0289732
cg27019030				0.00137391	-0.0420027		0.0490826	-0.0221638
cg23954489	FAM59A;FAM59A	NM_022751;NM_022751	1stExon;5'UTR	0.0013846	-0.398743		0.69283	0.0330542
cg20784207	ARHGAP24	NM_001025616	Body	0.00138556	0.0169495		0.846691	-0.00434333
cg26609202	DFFA;DFFA	NM_004401;NM_213566	Promoter;Promoter	0.00138741	0.238606		0.875284	-0.00635016
cg01446612	BRI3BP	NM_080626	3'UTR	0.00139152	0.00837775		0.527498	-0.00578667
cg25486432	C12orf67	NR_029451	Promoter	0.00139153	0.0262485		0.654902	0.00807778
cg14150751	SENP6;SENP6	NM_015571;NM_001100409	Body;Body	0.00139409	-0.0344237		0.51997	0.0126983
cg08037401	BCAS3;BCAS3	NM_017679;NM_001099432	Promoter;Promoter	0.00139459	0.227817		0.699728	0.0456825
cg17770886	TUBGCP2;ZNF511	NM_006659;NM_145806	5'UTR;Promoter	0.00140041	0.0252653		0.638542	0.016623
cg00025877				0.00140043	0.0741864		0.651913	0.0563455
cg16049246				0.00140581	-0.0296826		0.93462	0.00274625
cg01113401				0.00141765	-0.0185687		0.792051	-0.00224357
cg25454116	CCND2	NM_001759	Promoter	0.00142604	-0.38493		0.201925	-0.462154
cg08494133	MAN2B2	NM_015274	Body	0.00142873	-0.0172884		0.0448669	-0.0126454
cg18671037				0.00143698	0.0389591		0.678918	0.00413789
cg12078605	CTNNA2;LRRTM1;CTNNA2	NM_004389;NM_178839;NM_001164883	Body;Promoter;Body	0.00144593	0.400944		0.975537	0.0379659
cg08572454	PTPRN2;PTPRN2;PTPRN2	NM_002847;NM_130842;NM_130843	Body;Body;Body	0.00144706	-0.0190968		0.280103	-0.0111646
cg11263345	EXOC3	NM_007277	Body	0.00144777	-0.0145264		0.157567	0.00546677
cg25215170	GIMAP1	NM_130759	Body	0.00144872	-0.0293429		0.548616	0.00746794
cg12089229	NSF	NM_006178	Body	0.00144934	-0.0277018		0.198716	0.0230823
cg22826936	ULK2;ULK2	NM_014683;NM_001142610	Body;Body	0.0014539	-0.150007		0.963523	-0.00427507
cg09276072	TSNAXIP1	NM_018430	Body	0.00145999	-0.0225435		0.357064	0.0106256
cg21080473	DDC;DDC	NM_000790;NM_001082971	Body;Body	0.00146047	0.014843		0.699558	0.00317937
cg27489994	LOC100190939;TPT1	NR_024458;NM_003295	Body;Promoter	0.00146348	-0.238108		0.731023	-0.0913444
cg17872064	NOP58	NM_015934	Promoter	0.00146605	-0.325991		0.683611	-0.109805
cg05680196	VARS2;VARS2;VARS2	NM_020442;NM_001167733;NM_001167734	Body;Body;Body	0.00147906	0.0254692		0.964742	-0.000762797
cg04773864	PCDHGA4;PCDHGA2;PCDHGA5;PCDHGB2;PCDHGA1;PCDHGB1;PCDHGA3;PCDHGA5	NM_018917;NM_018915;NM_032054;NM_018923;NM_018912;NM_018922;NM_018916;NM_018918	Body;Body;1stExon;Body;Body;Body;Body;1stExon	0.00148175	0.0514291		0.998634	2.00672e-05
cg19993723	SMARCA5	NM_003601	Promoter	0.00148276	-0.0742361		0.29072	-0.125264
cg10197862	TMEM20;TMEM20	NM_153226;NM_001134658	Promoter;Promoter	0.00150223	-0.329866		0.300322	-0.359304
cg02012594				0.00150547	0.0275655		0.239525	0.011667
cg04996668	ZNF70	NM_021916	Promoter	0.00150951	0.322922		0.605853	-0.171365
cg02407205				0.0015119	-0.017801		0.662508	0.00387657
cg00677407	MIR1826	NR_031727	Promoter	0.00151727	0.013547		0.645572	-0.00597058
cg08869466	C10orf93	NM_173572	3'UTR	0.00152145	-0.0316302		0.543172	0.00421073
cg03610266	ARMC5;ARMC5	NM_024742;NM_001105247	Body;Body	0.00152198	0.119539		0.689281	-0.0670463
cg21645864	LRP2;LRP2	NM_004525;NM_004525	1stExon;5'UTR	0.0015222	-0.27621		0.0401998	-0.205963
cg02665611	ACER1	NM_133492	Promoter	0.00152444	-0.0262494		0.967562	0.000553066
cg03148889	MGC27382	NR_027310	Body	0.001541	-0.0320306		0.641679	-0.0282024
cg03705396	MAP6D1	NM_024871	Promoter	0.00154293	-0.104221		0.821054	-0.0211673
cg17877174	SLC25A14;SLC25A14	NM_003951;NM_022810	Promoter;Promoter	0.00154341	0.0668269		0.128749	-0.0215022
cg08236623				0.00155746	0.0398296		0.776352	0.00728719
cg10035737	ADAM11	NM_002390	Body	0.00155988	0.0237367		0.240925	-0.0218639
cg11224624	PLEC1	NM_000445	Body	0.0015665	-0.697928		0.472329	-0.211083
cg00645897	RAD54L;RAD54L;RAD54L	NM_003579;NM_001142548;NM_003579	1stExon;5'UTR;5'UTR	0.00157163	-0.795185		0.683264	-0.189454
cg17812788	KCNH4;KCNH4	NM_012285;NM_012285	1stExon;5'UTR	0.00157171	0.688868		0.0744907	0.254291
cg01426831				0.00157379	0.231032		0.856182	-0.0419272
cg05873659				0.0015748	-0.0484018		0.69064	0.0137475
cg15511120				0.00157575	0.0248237		0.991809	-0.000131378
cg09433699	C3orf19	NM_016474	Promoter	0.00158821	0.477704		0.469343	0.125524
cg08210637	C16orf80	NM_013242	Body	0.00159036	0.0229317		0.660027	0.00320353
cg23969955	LOC442245	NR_002932	Promoter	0.0015922	-0.022361		0.781499	-0.00486235
cg10878896	CS	NM_004077	Promoter	0.00159372	0.241386		0.959651	-0.0098523
cg26661718	THRAP3	NM_005119	5'UTR	0.0016013	-0.0152847		0.635965	-0.00695335
cg15160780	TANC1;TANC1;TANC1;TANC1	NM_001145909;NM_033394;NM_001145909;NM_033394	1stExon;1stExon;5'UTR;5'UTR	0.00160617	-0.494538		0.968672	-0.0073526
cg04396242	SCLT1;C4orf33;SCLT1	NM_144643;NM_173487;NM_144643	5'UTR;Promoter;1stExon	0.00160914	0.253447		0.954035	0.007041
cg13580710	C13orf34;C13orf37;C13orf34	NM_024808;NM_001071775;NM_024808	5'UTR;Promoter;1stExon	0.00161143	-0.414278		0.730527	-0.147468
cg13676538	ACOX3;ACOX3	NM_001101667;NM_003501	Body;Body	0.00161255	0.0242959		0.309068	0.0131002
cg26816438	TMEM53;C1orf228	NM_024587;NM_001145636	Body;Promoter	0.00161386	0.0638711		0.879763	0.00936345
cg06545742	TMEM129;TACC3;TMEM129;TMEM129;TMEM129	NM_001127266;NM_006342;NM_138385;NM_138385;NM_001127266	5'UTR;Promoter;5'UTR;1stExon;1stExon	0.00161892	-0.357062		0.689259	-0.0994199
cg10580903	PGAP2;PGAP2;PGAP2;PGAP2;PGAP2;PGAP2;PGAP2;PGAP2	NM_001145438;NM_001145439;NM_014489;NR_027015;NR_027018;NR_027016;NR_027017;NR_027014	Body;Body;Body;Body;Body;Body;Body;Body	0.00162241	0.01716		0.0291202	0.0216939
cg27106726	GPX4;GPX4;GPX4	NM_001039847;NM_002085;NM_001039848	Body;Body;Promoter	0.00163346	0.128487		0.87198	-0.0328592
cg25472539	TNXB	NM_019105	Body	0.00164201	-0.0146744		0.61315	-0.00353319
cg16404170	FAM53B	NM_014661	Body	0.00164407	0.011455		0.0521397	-0.0131545
cg04787317	CTDSPL;CTDSPL;MIR26A1	NM_005808;NM_001008392;NR_029499	Body;Body;Promoter	0.00165107	0.0204913		0.646196	-0.00474079
cg04734784				0.00165982	-0.0126596		0.631629	0.00708237
cg15101394	ERGIC1	NM_001031711	Body	0.00166086	0.012923		0.584006	-0.0148532
cg12855271				0.00166199	-0.0195803		0.451996	-0.00889742
cg02482614				0.00166661	0.103524		0.496165	0.0715426
cg26565884	ACSF3;ACSF3;ACSF3	NM_174917;NR_023316;NM_001127214	Body;Body;Body	0.00167542	-0.00729022		0.0207914	0.00735334
cg19585103	SKAP1;SKAP1;SKAP1;SKAP1	NM_003726;NM_001075099;NM_001075099;NM_003726	1stExon;5'UTR;1stExon;5'UTR	0.00168631	0.1762		0.959249	0.0264695
cg06955182	MYO1H	NM_001101421	Promoter	0.00169168	-0.0181863		0.276119	-0.0118708
cg00075589	ZNF142;BCS1L;BCS1L	NM_001105537;NM_004328;NM_001079866	Promoter;5'UTR;5'UTR	0.00169189	-0.377959		0.777238	0.078907
cg27373627	SPAG7	NM_004890	Promoter	0.00169258	0.43107		0.256718	-0.299619
cg03726525	CLEC18C	NM_173619	Promoter	0.00169298	0.0197232		0.641665	-0.00623316
cg23983067	BMS1	NM_014753	Promoter	0.00169722	0.370133		0.72497	-0.155603
cg04505809	ELMO3;E2F4	NM_024712;NM_001950	Promoter;Body	0.00170504	-0.0206439		0.791349	-0.00482835
cg10835876	DPT	NM_001937	Promoter	0.00170536	0.0196149		0.732433	-0.00313291
cg03494525	RAD52	NM_134424	Promoter	0.00170546	-0.327552		0.16742	-0.319602
cg13755388	MICAL3;MICAL3	NM_015241;NM_001122731	Body;Body	0.00171642	-0.0252931		0.136583	0.0156867
cg12765107				0.00172272	0.034772		0.786581	-0.00308771
cg00220102	ABAT;ABAT	NM_020686;NM_000663	5'UTR;Promoter	0.00172919	0.106622		0.785601	0.0239974
cg05195129	C2;C2	NM_000063;NM_001145903	Promoter;Promoter	0.00173593	-0.0211861		0.0262009	0.0129202
cg20147326	LMO2;LMO2	NM_005574;NM_005574	1stExon;5'UTR	0.00173606	0.0113787		0.388274	-0.00622101
cg01501309	CHD4	NM_001273	3'UTR	0.00173723	-0.0401815		0.829237	-0.00253832
cg13260758				0.00173871	0.0318577		0.782675	0.00639367
cg20641095	STAT5B	NM_012448	Body	0.001739	0.419248		0.329888	-0.080739
cg24337338	SYDE1	NM_033025	Body	0.00174002	-0.256351		0.197441	0.376936
cg18595324	FABP3	NM_004102	3'UTR	0.00174325	-0.0195592		0.516641	0.0065276
cg22797991	ATP10A	NM_024490	Promoter	0.00174731	0.245889		0.887445	0.0133537
cg03453388				0.00174854	-0.401568		0.765912	0.0351641
cg11741485				0.00175625	-0.0341117		0.529411	0.0134753
cg27260563	ZNF200;ZNF200;ZNF200;ZNF200;ZNF200;ZNF200;ZNF200;ZNF200;ZNF200;ZNF200	NM_198087;NM_198088;NM_001145446;NM_001145448;NM_003454;NM_001145446;NM_001145448;NM_001145447;NM_198088;NM_198087	5'UTR;5'UTR;5'UTR;5'UTR;Promoter;1stExon;1stExon;Promoter;1stExon;1stExon	0.00175919	0.398407		0.499635	-0.142691
cg10359931	LRPAP1	NM_002337	Body	0.00177332	-0.00946938		0.987406	0.000108111
cg24694748				0.00177575	0.0776506		0.995194	-0.000838629
cg12634840	NHP2;NHP2	NM_017838;NM_001034833	Promoter;Promoter	0.00178024	0.00806529		0.495596	-0.0101705
cg26951875	AES;AES;AES;AES;AES	NM_001130;NM_198970;NM_198969;NM_001130;NM_198970	5'UTR;1stExon;Body;1stExon;5'UTR	0.00178179	-0.432155		0.659866	-0.154777
cg01298683	ARHGAP22	NM_021226	Body	0.00179102	0.0148763		0.471088	-0.0104842
cg16930746	STARD13;STARD13	NM_052851;NM_178006	Promoter;Body	0.00179174	0.0175651		0.18323	0.00642723
cg11308649	BAIAP2L2	NM_025045	Body	0.00179274	0.0340132		0.463022	-0.0103543
cg18116267	SYNJ2	NM_003898	Body	0.00179509	-0.0112991		0.350406	-0.00818079
cg11927672				0.0018128	-0.367683		0.330209	-0.37771
cg02249950	POPDC3;POPDC3	NM_022361;NR_024539	5'UTR;Body	0.0018164	0.0468002		0.599324	0.0150613
cg00179423	VPS28;VPS28	NM_183057;NM_016208	5'UTR;5'UTR	0.0018199	-0.299397		0.516805	-0.127778
cg17191715	CA1;CA1;CA1;CA1	NM_001738;NM_001128831;NM_001128829;NM_001128830	Promoter;Promoter;Promoter;Promoter	0.00183168	-0.0238062		0.89382	0.001124
cg01225086	ACADS	NM_000017	Body	0.00183317	-0.00861947		0.795568	-0.00167712
cg17970107				0.00183542	-0.0178795		0.383795	0.00572185
cg10215185				0.0018372	0.0467527		0.930948	-0.00170142
cg01184975				0.00184984	0.334106		0.196245	0.279134
cg02100474	KIAA1409	NM_020818	Body	0.00185852	-0.0223785		0.717326	0.00526947
cg10677144	MYOM1;MYOM1	NM_019856;NM_003803	Promoter;Promoter	0.00186109	0.0131185		0.283858	-0.013515
cg06505271	SAFB2;SAFB	NM_014649;NM_002967	Promoter;1stExon	0.00186385	-0.197381		0.460742	0.0726513
cg25951981	GABRA4	NM_000809	Promoter	0.00186688	0.391377		0.896926	0.142637
cg26059219	SUMF1;SUMF1;SUMF1	NM_001164674;NM_182760;NM_001164675	1stExon;1stExon;1stExon	0.00190101	0.372994		0.0705712	0.181286
cg19430164	LSM12	NM_152344	Body	0.00190454	-0.0363193		0.275003	-0.0104217
cg05505763	FGF14	NM_175929	Body	0.00190951	0.0173435		0.239138	-0.00960502
cg13301933	RORA;RORA	NM_134261;NM_134261	5'UTR;1stExon	0.00191262	-0.265724		0.280555	0.105712
cg26695076				0.00191596	0.0197261		0.168661	0.00589095
cg10443148	ENO1	NM_001428	Body	0.00192056	-0.0222118		0.638779	-0.00564249
cg05057352	XYLT1	NM_022166	Body	0.00192595	-0.0227465		0.818757	-0.00297268
cg26340700	TSNAX-DISC1;TSNAX-DISC1;TSNAX-DISC1;TSNAX;TSNAX-DISC1;TSNAX-DISC1;TSNAX-DISC1;TSNAX-DISC1;TSNAX-DISC1	NR_028398;NR_028393;NR_028395;NM_005999;NR_028399;NR_028397;NR_028394;NR_028400;NR_028396	Promoter;Promoter;Promoter;Promoter;Promoter;Promoter;Promoter;Promoter;Promoter	0.00192972	-0.0285917		0.565834	-0.00853242
cg27563126	PRRX2	NM_016307	Body	0.00194135	-0.0263707		0.239678	0.0143553
cg17026879	NKX6-3	NM_152568	Body	0.00194278	0.162109		0.893983	-0.027252
cg09682213	TM6SF1;TM6SF1	NM_023003;NM_001144903	Body;Body	0.00194895	0.0131538		0.920301	0.000680045
cg17155167	RIT1;RIT1	NM_006912;NM_006912	1stExon;5'UTR	0.00195008	0.365187		0.868093	0.0373664
cg00637824	PSMB11	NM_001099780	1stExon	0.0019649	-0.0143178		0.136848	0.0336365
cg08039050	LOC221710;LOC221710	NM_001135575;NM_001135575	5'UTR;1stExon	0.00196656	0.487527		0.837975	0.0788814
cg06968354	ZNF423;ZNF423	NM_015069;NM_015069	1stExon;5'UTR	0.001968	0.0204999		0.412197	0.00666489
cg22578926	PTPRN2;PTPRN2;PTPRN2	NM_002847;NM_130842;NM_130843	Body;Body;Body	0.00197083	-0.026211		0.645823	0.00894418
cg15386368	PPM1E	NM_014906	Promoter	0.0019744	0.543451		0.432987	0.19912
cg26921969				0.00197507	0.426069		0.329959	-0.325392
cg00987176	NFKB2;NFKB2;NFKB2;NFKB2	NM_002502;NM_001077493;NM_001077494;NM_001077493	Promoter;5'UTR;Promoter;1stExon	0.00197759	0.19563		0.967095	-0.00859711
cg13485061	AMPD1	NM_000036	Body	0.00198031	0.0227242		0.147486	-0.026137
cg23235141				0.00198249	0.0544549		0.499716	-0.016545
cg14168621	MAD1L1;MAD1L1;MAD1L1	NM_003550;NM_001013837;NM_001013836	Body;Body;Body	0.00199442	0.028698		0.356287	0.0119275
cg15614301	YTHDC2	NM_022828	Body	0.00199464	-0.237123		0.637904	-0.125401
cg01079515				0.00199986	-0.0153039		0.0811944	-0.0138288
cg11116035	HOMER1	NM_004272	Body	0.0020068	-0.0597422		0.454001	-0.0282877
cg01802953	SERPINC1	NM_000488	Promoter	0.00202101	0.0233067		0.517585	0.010601
cg26029997	TREX1;TREX1;TREX1;TREX1	NM_033629;NM_016381;NM_033629;NM_016381	5'UTR;1stExon;1stExon;5'UTR	0.00202341	-0.012223		0.512455	0.0123258
cg00693994	GUCY1A3;GUCY1A3;GUCY1A3;GUCY1A3;GUCY1A3;GUCY1A3	NM_001130686;NM_000856;NM_001130682;NM_001130683;NM_001130687;NM_001130685	Promoter;Promoter;Promoter;Promoter;Promoter;Promoter	0.00202456	-0.0264265		0.423691	0.00716226
cg03812724	RBM11	NM_144770	Promoter	0.00202551	0.662558		0.908633	-0.0348672
cg19083265	SEPT9;SEPT9	NM_001113492;NM_001113491	5'UTR;Body	0.00202651	-0.0163383		0.948022	0.00127354
cg14954375				0.00202706	0.0216881		0.328917	0.00906957
cg08672537	KLF10;KLF10	NM_005655;NM_001032282	Body;Promoter	0.00202904	-0.216735		0.757446	0.0568817
cg11033271	CDCA7L;CDCA7L;CDCA7L	NM_001127371;NM_018719;NM_001127370	Body;Body;5'UTR	0.00204775	-0.243808		0.851955	0.038361
cg04087039	PTPRN2;PTPRN2;PTPRN2	NM_002847;NM_130842;NM_130843	Body;Body;Body	0.00205018	-0.0327252		0.66469	0.00829891
cg19687728	FLRT2	NM_013231	5'UTR	0.00205469	-0.0275913		0.743567	-0.00741465
cg00321065	RLF;RLF	NM_012421;NM_012421	5'UTR;1stExon	0.00205852	0.269135		0.726939	0.030715
cg02639007	CCDC41;CCDC41;LOC144486;CCDC41;CCDC41	NM_016122;NM_001042399;NR_027035;NM_016122;NM_001042399	1stExon;5'UTR;Promoter;5'UTR;1stExon	0.00205904	0.205479		0.463166	0.157895
cg13959152	UHRF1BP1L;UHRF1BP1L	NM_001006947;NM_015054	Body;Body	0.00205936	0.458166		0.0451286	0.369518
cg06311422	DST;DST;DST;DST;DST	NM_015548;NM_001144770;NM_183380;NM_001144771;NM_001144769	Body;Body;Body;Body;Body	0.00205955	0.0304406		0.238234	0.0101395
cg23401436	HNRNPA2B1;HNRNPA2B1	NM_002137;NM_031243	3'UTR;3'UTR	0.0020613	0.0369157		0.291253	-0.0284307
cg13050504	RSPH1	NM_080860	Body	0.00206403	-0.017758		0.966349	-0.000325659
cg12198633	KLHL24	NM_017644	5'UTR	0.00206492	0.0332967		0.138176	0.0278742
cg25122603				0.00206669	-0.00807202		0.751813	-0.00418383
cg06608374	PBOV1;KIAA1244;PBOV1	NM_021635;NM_020340;NM_021635	1stExon;Body;3'UTR	0.00207553	-0.0129976		0.920917	0.00102461
cg22273555				0.00208036	0.0316439		0.882764	0.0106258
cg26107100	CCDC88B	NM_032251	Body	0.00208046	0.00771283		0.589122	0.00156814
cg05852276	PCDHB11	NM_018931	1stExon	0.00208616	0.0217725		0.704156	0.00763464
cg02014334				0.00208724	0.0315362		0.656549	-0.0151488
cg04377077	C3orf23;C3orf23;C3orf23	NM_001029839;NM_173826;NM_001029840	Promoter;Promoter;Promoter	0.00210806	0.107311		0.776977	-0.00839938
cg06286026	GRK4;GRK4;GRK4	NM_001004057;NM_182982;NM_001004056	Body;Body;Body	0.00211236	0.0220524		0.208345	-0.0138645
cg26750489	SLC39A7;HSD17B8;SLC39A7	NM_006979;NM_014234;NM_001077516	Body;Promoter;Body	0.00211473	0.0151323		0.913944	0.000536486
cg03268463				0.00211546	0.0242805		0.834603	-0.0033829
cg07574654	PHF14;PHF14;PHF14;PHF14	NM_001007157;NM_014660;NM_001007157;NM_014660	1stExon;5'UTR;5'UTR;1stExon	0.00211723	-0.131814		0.496838	-0.0229328
cg11846618	BRF1	NM_001519	Body	0.00212047	0.0145769		0.603335	0.00541079
cg08663936	PRR12;PRRG2	NM_020719;NM_000951	Promoter;3'UTR	0.00212626	0.19488		0.741362	0.0989914
cg09071896	SH3BP4	NM_014521	Body	0.00213045	0.0198609		0.742285	-0.00653503
cg05698228	ENC1	NM_003633	Promoter	0.00214045	-0.514756		0.832962	0.0661272
cg12453778	COMMD1	NM_152516	Promoter	0.00215068	-0.354618		0.427531	0.155187
cg02240539	KIAA1199	NM_018689	5'UTR	0.00215299	0.01838		0.611927	-0.00745089
cg21714305				0.00216493	-0.0294864		0.669837	-0.00298168
cg21150049	LIMA1;LIMA1	NM_016357;NM_001113546	Promoter;Promoter	0.00217195	0.149633		0.686038	-0.0346198
cg14334911				0.00218468	-0.241355		0.169532	-0.236358
cg03369465	DAXX;DAXX;DAXX;DAXX	NM_001141970;NR_024517;NM_001350;NM_001141969	Promoter;Promoter;Promoter;Promoter	0.00219582	0.652035		0.23217	-0.22144
cg00556816	KIAA0406	NM_014657	5'UTR	0.00219635	-0.0150282		0.42922	-0.00648259
cg05233079	PPP2R2D;PPP2R2D;PPP2R2D	NR_033191;NM_001003656;NM_018461	Body;Body;Body	0.00219788	-0.0229572		0.0872741	0.0084767
cg02188860				0.00219971	0.0339023		0.119114	-0.0230152
cg00849435	GIPC1;GIPC1;GIPC1;GIPC1;GIPC1;GIPC1	NM_005716;NM_202470;NM_202469;NM_202467;NM_202494;NM_202468	Promoter;Promoter;Promoter;Promoter;Promoter;Promoter	0.00220376	0.50166		0.676432	-0.0943174
cg14342850				0.00220719	0.699756		0.454825	-0.116501
cg23611710				0.00220796	-0.0367411		0.918036	0.00194817
cg07029002	ROR1;ROR1	NM_005012;NM_001083592	Body;Body	0.00220866	0.0217738		0.692035	0.016705
cg01263716	PHLDA2	NM_003311	Promoter	0.00220956	0.310136		0.912284	0.0396466
cg03749900	PTN	NM_002825	5'UTR	0.00222289	0.0354783		0.0814429	0.0251989
cg08253347				0.00222902	-0.0183936		0.998225	3.36704e-05
cg05504025	SYT12	NM_177963	Body	0.00223463	0.0170341		0.742894	-0.00454371
cg14026459	ELAVL2;ELAVL2;ELAVL2	NM_001171197;NM_001171195;NM_004432	5'UTR;5'UTR;5'UTR	0.00223893	0.510256		0.692267	0.384529
cg11710924	YIPF4;YIPF4	NM_032312;NM_032312	5'UTR;1stExon	0.00224191	0.373886		0.0149862	0.410931
cg13315706	ITGB2;ITGB2	NM_000211;NM_001127491	Promoter;5'UTR	0.00224261	0.0141756		0.978608	-0.00038109
cg20469261	PTOV1	NM_017432	Body	0.00226814	0.00900593		0.972002	-0.000196059
cg00906147	PDS5A;PDS5A;PDS5A	NM_001100400;NM_001100399;NM_015200	Promoter;Promoter;Promoter	0.00226857	0.210257		0.092252	-0.120268
cg04449562	MYT1L	NM_015025	5'UTR	0.0022699	-0.0686236		0.805615	0.0129369
cg11815363	KCNK1	NM_002245	1stExon	0.00227115	0.124916		0.418446	-0.0576744
cg25354657	APLP2;APLP2;APLP2;APLP2;APLP2;APLP2	NR_024516;NR_024515;NM_001142276;NM_001642;NM_001142277;NM_001142278	Body;Body;Body;Body;Body;Body	0.00227305	-0.00874329		0.616324	0.00240598
cg18030799	SND1	NM_014390	Body	0.00227529	-0.105169		0.899838	0.00752777
cg13032018	PEBP1	NM_002567	Promoter	0.00228161	0.0423252		0.563581	-0.0728273
cg19635158	WDTC1;WDTC1	NM_015023;NM_015023	5'UTR;1stExon	0.00228437	0.465375		0.274882	-0.337295
cg02947253	ADORA3;ADORA3;ADORA3;ADORA3;ADORA3	NM_001081976;NM_000677;NM_020683;NM_020683;NM_000677	Body;5'UTR;5'UTR;1stExon;1stExon	0.00228793	-0.0249784		0.754049	0.00238522
cg22228737	FAM190A	NM_001145065	Body	0.00229409	-0.0346516		0.953669	-0.00163297
cg03259126				0.00229727	-0.0133751		0.457021	0.00304007
cg12469361	AGRN	NM_198576	Body	0.00229839	0.00980262		0.88974	0.000669926
cg21644077				0.00230179	0.0103117		0.350473	0.00538592
cg08042027	HDAC4	NM_006037	Body	0.00230206	-0.0135488		0.597571	0.00379097
cg13442960	ELAVL2;ELAVL2;ELAVL2	NM_001171195;NM_004432;NM_001171197	5'UTR;5'UTR;Promoter	0.00231027	0.252662		0.964062	-0.0359367
cg04903163	SLC5A3;SLC5A3;MRPS6;MRPS6	NM_006933;NM_006933;NM_032476;NM_032476	1stExon;5'UTR;5'UTR;1stExon	0.00231121	0.249844		0.994691	0.00135688
cg10937802				0.00231465	0.023413		0.571729	-0.00480618
cg06772753	OBSCN;OBSCN	NM_052843;NM_001098623	Body;Body	0.00231775	0.0205333		0.814181	-0.00357533
cg24617741	NCRNA00161;NCRNA00161	NR_026553;NR_026552	Promoter;Promoter	0.0023197	0.0225341		0.725448	0.00635088
cg11897690	TCTN1;TCTN1;TCTN1	NM_001082537;NM_024549;NM_001082538	Promoter;Promoter;Promoter	0.00233033	-0.532648		0.505161	-0.140363
cg23261831	CEND1	NM_016564	3'UTR	0.00233314	-0.0123479		0.209984	-0.0101845
cg20543092	CSRNP1	NM_033027	3'UTR	0.0023389	-0.0158536		0.28816	-0.00725739
cg15985891	PDE4B;PDE4B	NM_001037341;NM_002600	5'UTR;5'UTR	0.00234783	-0.023307		0.932511	0.000428728
cg24900923				0.00235074	-0.048733		0.836477	0.0251066
cg02027143	CPSF4;PTCD1;CPSF4	NM_006693;NM_015545;NM_001081559	Promoter;Promoter;Promoter	0.00235255	-0.330721		0.524117	-0.0733647
cg19535609	LRRC43;B3GNT4;LRRC43	NM_152759;NM_030765;NM_001098519	Body;Promoter;Body	0.00235753	-0.0352804		0.241268	0.0389012
cg08460717	COL11A2;COL11A2;COL11A2	NM_080679;NM_080681;NM_080680	Body;Body;Body	0.00236394	0.0199209		0.128213	0.0305854
cg00526455	LOC729991-MEF2B;LOC729991-MEF2B;LOC729991-MEF2B	NR_027308;NM_005919;NR_027307	Body;5'UTR;Body	0.0023685	-0.0115901		0.27435	0.00882674
cg16235531	MAST4;MAST4	NM_015183;NM_001164664	Body;Body	0.00237552	-0.00880999		0.709024	0.001576
cg19290455				0.00237581	-0.0159285		0.460541	0.0119223
cg08605840	TBCD	NM_005993	Body	0.00238042	0.0170659		0.701883	-0.00537081
cg16570335				0.0023891	-0.036729		0.462538	0.0202163
cg16583315	MAX;MAX;MAX;MAX;MAX;MAX	NM_145116;NM_145112;NM_145114;NM_197957;NM_002382;NM_145113	Body;Body;Body;Body;Body;Body	0.00238937	-0.0112729		0.849877	0.00203512
cg25384285	CAPN7	NM_014296	3'UTR	0.00239124	0.0153105		0.128961	-0.015582
cg00049382				0.0023924	0.0818326		0.947283	0.00402527
cg21811021				0.00239645	0.0123509		0.836533	-0.00172574
cg20941534	MYO5A;MYO5A	NM_000259;NM_001142495	Promoter;Promoter	0.00240131	-0.278165		0.705284	0.087939
cg15280964	RBM34;RBM34;RBM34	NR_027762;NM_015014;NM_001161533	Body;Body;Body	0.0024103	-0.329155		0.903568	-0.019888
cg05159685	ASAP2;ASAP2	NM_001135191;NM_003887	Body;Body	0.00241778	0.0311955		0.645209	0.00796359
cg18127204	MYOCD;MYOCD;MYOCD	NM_001146313;NM_153604;NM_001146312	Body;Body;Body	0.00241902	-0.269347		0.0824211	-0.229506
cg05256228	MYO9B;MYO9B	NM_001130065;NM_004145	Body;Body	0.00243364	0.0111676		0.951756	-0.00237031
cg25319862				0.00244294	-0.036467		0.770392	0.00604672
cg03564730				0.00244413	-0.00487161		0.873122	-0.00152483
cg00007032	MTUS2;MTUS2	NM_001033602;NM_015233	Body;Promoter	0.00244475	-0.23975		0.654328	0.0531663
cg16085744				0.00244761	0.0178217		0.373215	-0.00995594
cg18300770	DOT1L	NM_032482	Body	0.00246218	0.011797		0.669764	0.00463143
cg26576576	PTPN14	NM_005401	Body	0.00247241	-0.0526132		0.154032	-0.0155973
cg02553987	BCAS3;BCAS3	NM_017679;NM_001099432	Promoter;Promoter	0.00247386	0.290196		0.0974202	0.318072
cg00365411	TESSP1	NM_001135086	Body	0.00247452	0.0181457		0.0854896	-0.0192933
cg20102585	MEP1B	NM_005925	Promoter	0.0024842	0.044437		0.972419	0.000521568
cg06049021	ASAP2;ASAP2	NM_001135191;NM_003887	Body;Body	0.00248521	-0.0205705		0.931881	-0.000948862
cg16790849	NEU1	NM_000434	Body	0.00249836	-0.0187127		0.289512	0.00620293
cg25131551	ALX3	NM_006492	Body	0.00250673	-0.0252558		0.931897	0.0012377
cg19566879	ATXN1;ATXN1	NM_001128164;NM_000332	5'UTR;5'UTR	0.0025131	-0.00998136		0.0353731	-0.0232821
cg08938612	CASKIN1	NM_020764	Body	0.00252099	-0.0141696		0.938606	0.0014711
cg16911583	TMEM149;U2AF1L4;U2AF1L4	NM_024660;NM_144987;NM_001040425	Promoter;3'UTR;3'UTR	0.00254402	-0.0157458		0.370483	-0.0195435
cg02734001	TCF12;TCF12;TCF12;TCF12;TCF12	NM_003205;NM_207040;NM_207037;NM_207036;NM_207038	Body;Body;Body;Body;Body	0.00254459	-0.052874		0.861234	0.00775466
cg08136313	PRO0611;PUM1;PUM1	NR_002762;NM_014676;NM_001020658	Promoter;Body;Body	0.00254939	-0.0295777		0.0243886	-0.0075568
cg25218453				0.00255266	-0.372708		0.459134	-0.284094
cg01131241				0.00256639	-0.0135948		0.898777	-0.00109795
cg02394110	C1orf63	NM_020317	Promoter	0.00256793	0.154242		0.836383	-0.0210032
cg19681842	UBR7;UBR7;C14orf142	NM_175748;NM_001100417;NM_032490	Promoter;Promoter;Body	0.00258582	-0.0508416		0.702113	0.0138924
cg16692196	CTBS	NM_004388	Promoter	0.00258694	-0.424398		0.508642	0.218966
cg03660331	DKFZp434L192	NR_026929	Body	0.00259806	-0.068038		0.326385	-0.0848201
cg17704864	OSBPL5;OSBPL5;OSBPL5	NM_020896;NM_001144063;NM_145638	Body;Body;Body	0.00259811	-0.00526239		0.506787	0.00256511
cg16411781				0.00260127	-0.0189238		0.10251	0.0136292
cg05792285	ZCCHC3	NM_033089	1stExon	0.00260292	-0.374528		0.734402	-0.127233
cg11261691	KIF3B	NM_004798	Body	0.00260295	0.0425725		0.369041	0.0118626
cg07806164	UBE2E2	NM_152653	Promoter	0.00260347	0.0930616		0.729601	-0.0452054
cg00508195	LYSMD2;LYSMD2;LYSMD2	NM_001143917;NM_153374;NM_153374	5'UTR;5'UTR;1stExon	0.00260819	-0.140751		0.238188	-0.0752776
cg10951325	SLC44A4	NM_025257	Body	0.00261049	0.0106951		0.894764	-0.0045936
cg01986605	PODXL2	NM_015720	Body	0.00261343	0.379905		0.458552	-0.398784
cg16986851	EXOC6B	NM_015189	Body	0.00261671	0.300393		0.0383777	-0.610322
cg12519992	CDC25C;CDC25C	NM_001790;NM_022809	Promoter;Promoter	0.00261695	-0.526252		0.261216	0.343796
cg07676167	C8orf76	NM_032847	Body	0.00261984	0.323817		0.76058	-0.0861349
cg13916874				0.00262046	-0.0455044		0.699454	-0.028068
cg20455197	ADARB2	NM_018702	Body	0.00263165	-0.0147684		0.669437	0.00355891
cg15777028	SLC38A1;SLC38A1	NM_001077484;NM_030674	5'UTR;5'UTR	0.00263203	-0.0144076		0.839159	-0.00243309
cg14260522	BAZ1B	NM_032408	Body	0.00263381	0.19801		0.650926	0.0248508
cg05556361	RUNX1T1	NM_175635	5'UTR	0.00263724	-0.0125725		0.0573522	0.0225826
cg19971804	MORN2;DHX57	NM_001145450;NM_198963	Promoter;5'UTR	0.00263995	0.207787		0.71022	0.0251765
cg12237591	AP1M1;AP1M1	NM_032493;NM_001130524	Promoter;Promoter	0.00264542	0.327599		0.0569685	0.170204
cg07594636	CNRIP1;CNRIP1;CNRIP1;CNRIP1	NM_001111101;NM_015463;NM_015463;NM_001111101	1stExon;1stExon;5'UTR;5'UTR	0.00265715	-0.227828		0.862325	-0.0286277
cg04539574	MYO10	NM_012334	Promoter	0.00266391	0.159717		0.694615	0.104915
cg09527021	TADA1	NM_053053	Body	0.00266643	-0.222757		0.875395	-0.0138664
cg25592215	VWA1;VWA1	NM_199121;NM_022834	3'UTR;3'UTR	0.00267034	-0.0110428		0.671086	0.00615578
cg25333258	CAMK2B;CAMK2B;CAMK2B;CAMK2B;CAMK2B;CAMK2B;CAMK2B;CAMK2B;CAMK2B;CAMK2B;CAMK2B;CAMK2B;CAMK2B;CAMK2B;CAMK2B;CAMK2B	NM_172078;NM_172082;NM_001220;NM_172081;NM_172078;NM_172083;NM_172084;NM_172080;NM_172081;NM_172079;NM_172084;NM_172079;NM_172082;NM_001220;NM_172083;NM_172080	5'UTR;5'UTR;1stExon;1stExon;1stExon;1stExon;5'UTR;5'UTR;5'UTR;1stExon;1stExon;5'UTR;1stExon;5'UTR;5'UTR;1stExon	0.00267078	0.705245		0.0527053	-0.450217
cg17769463	ZNF345	NM_003419	Promoter	0.0026743	0.165379		0.589466	0.0351029
cg15388210	KIAA0319L	NM_024874	Body	0.00268179	0.0258016		0.979972	-0.000427328
cg08518568	PDGFRL	NM_006207	Promoter	0.0026821	-0.18501		0.530037	-0.106744
cg21362455	ALDH5A1;ALDH5A1	NM_001080;NM_170740	Promoter;Promoter	0.00268226	0.337748		0.364553	0.0971288
cg14507002				0.00268582	0.348596		0.84183	-0.0532141
cg03059921	COL9A3	NM_001853	Body	0.00268918	0.0116827		0.479542	-0.0124385
cg13017983				0.0026892	-0.0276635		0.696671	-0.0421116
cg27315243	LRFN2;LRFN2	NM_020737;NM_020737	1stExon;5'UTR	0.00269035	-0.336277		0.454468	-0.15163
cg02051616	NKX2-5;NKX2-5;NKX2-5	NM_001166175;NM_004387;NM_001166176	Body;Body;Body	0.00269192	0.116311		0.186636	-0.0814896
cg03648215				0.00269446	0.0205302		0.523701	-0.0122298
cg09779544				0.00269544	0.0148979		0.649092	0.00488575
cg02432009	TRIM27	NM_006510	Body	0.00270485	0.0236737		0.783819	-0.00714824
cg25353054	GTPBP1	NM_004286	1stExon	0.00270607	-0.424303		0.982796	-0.00560332
cg08017634	NAPRT1	NM_145201	Body	0.00270958	-0.0359807		0.650481	0.026867
cg00150012				0.00271124	0.0137741		0.200478	0.00669637
cg04884420	HYAL2;HYAL2	NM_033158;NM_003773	Promoter;5'UTR	0.00271843	-0.0701116		0.45027	-0.0758552
cg00328720	EXTL3	NM_001440	5'UTR	0.00272118	0.0344775		0.150069	-0.017101
cg06953304	NKTR	NM_005385	Promoter	0.00272141	0.264728		0.885925	0.0165327
cg05966923	CACNA1H;CACNA1H	NM_021098;NM_001005407	Body;Body	0.00272339	-0.0174938		0.182452	0.00649168
cg00567479	FARP2	NM_014808	5'UTR	0.00272711	-0.505874		0.326873	-0.238936
cg15442105	ZNF498	NM_145115	Body	0.00272766	-0.0179921		0.835626	0.00301941
cg21388639	FNIP2	NM_020840	Body	0.00272814	0.0461507		0.434545	-0.0105607
cg07957953	GGT7	NM_178026	Promoter	0.00273908	0.125322		0.762453	-0.0648093
cg02710553	ULK1	NM_003565	Body	0.00274968	-0.0231029		0.697993	-0.00316117
cg04216395	VTI1B	NM_006370	Promoter	0.0027542	0.781952		0.872436	0.0540868
cg14574910				0.00275725	-0.0256205		0.281749	-0.0131921
cg00927226	TFEC;TFEC	NM_012252;NM_001018058	Body;Body	0.00276338	-0.0279289		0.246982	0.0179255
cg24202468	STK24	NM_001032296	Body	0.00276637	0.037429		0.97988	-0.000728983
cg26288748	PFDN6;WDR46;WDR46	NM_014260;NM_001164267;NM_005452	5'UTR;Promoter;Promoter	0.00276903	0.202884		0.328332	-0.28504
cg02837432	TBC1D15;TBC1D15;TBC1D15;TBC1D15	NR_027449;NM_001146214;NM_001146213;NM_022771	Promoter;Promoter;Promoter;Promoter	0.00277879	0.023708		0.861456	0.00449855
cg03136512	NECAP2;NECAP2;NECAP2	NM_001145277;NM_001145278;NM_018090	Promoter;Promoter;Promoter	0.00277905	0.397637		0.639837	0.0609955
cg15882797	PNPLA6;PNPLA6;PNPLA6;PNPLA6;PNPLA6	NM_001166114;NM_001166111;NM_006702;NM_001166113;NM_001166112	Body;Body;Body;Body;Body	0.0027791	0.0220335		0.309745	0.00746441
cg13196806	JAKMIP3	NM_001105521	3'UTR	0.00278187	-0.039084		0.363141	-0.0197368
cg00576640	ASB10;ASB10;ASB10	NM_080871;NM_001142459;NM_001142460	Body;Body;Body	0.00278396	0.0179439		0.199388	-0.00805249
cg19578864	STX18	NM_016930	Body	0.00278444	-0.0162308		0.888033	0.00260179
cg02391432	STX12	NM_177424	Promoter	0.00278845	-0.256937		0.864838	0.0293796
cg15253672	SPR	NM_003124	Body	0.00279147	-0.378639		0.258982	-0.0440913
cg04973493	VIPR2	NM_003382	Body	0.00279582	0.0214624		0.377794	0.00744358
cg26163852	ACTA1	NM_001100	Promoter	0.00279779	0.19894		0.436531	-0.0526482
cg10164795				0.00279906	-0.0160101		0.336016	-0.00646684
cg11444532	PIP4K2A	NM_005028	Body	0.0028045	0.136094		0.798161	0.0227086
cg20573167	C12orf29;C12orf29	NM_001009894;NM_001009894	1stExon;5'UTR	0.00280605	-0.186584		0.631962	-0.0633822
cg24424217	ZNF511;TUBGCP2	NM_145806;NM_006659	Body;Promoter	0.00280822	0.0132356		0.44184	0.00818089
cg01263942	DIP2C;C10orf108;C10orf108	NM_014974;NR_027152;NR_027151	Body;Promoter;Promoter	0.00280826	0.0263179		0.590488	0.0132858
cg09675604	LAMB1	NM_002291	Body	0.00281257	-0.0304538		0.313378	-0.0219214
cg17002510	ARHGEF10	NM_014629	Body	0.00281584	-0.0141087		0.453864	0.010969
cg00155429	TPM3;TPM3;TPM3;TPM3;TPM3;TPM3;TPM3;TPM3;TPM3	NM_001043352;NM_153649;NM_001043353;NM_152263;NM_001043352;NM_001043353;NM_153649;NM_001043351;NM_001043351	1stExon;5'UTR;1stExon;Body;5'UTR;5'UTR;1stExon;5'UTR;1stExon	0.00281665	0.47988		0.231868	0.319085
cg16809806	ARHGAP24;ARHGAP24	NM_001025616;NM_001042669	Body;5'UTR	0.00283302	0.0254495		0.233873	-0.0190004
cg08799394	PDLIM1	NM_020992	Body	0.0028334	0.0270518		0.488907	0.0225517
cg04609993	EPB41L2;EPB41L2;EPB41L2	NM_001135554;NM_001431;NM_001135555	Body;Body;Body	0.00283392	-0.0395818		0.81257	-0.00278931
cg10062617	TSSC4	NM_005706	Promoter	0.00283664	-0.478692		0.992586	-0.00296055
cg19764940	KDM4B	NM_015015	Body	0.00283754	-0.0169885		0.466783	-0.010029
cg05356308	CCDC147	NM_001008723	Promoter	0.00285222	0.159625		0.784945	0.0544025
cg24205914	RHOBTB1;RHOBTB1	NR_024555;NR_024554	Promoter;Promoter	0.00285454	-0.0505549		0.980536	-0.00244054
cg10168434	NAGK	NM_017567	Promoter	0.00286582	-0.10623		0.942859	-0.0112324
cg20509675	CIB2	NM_006383	1stExon	0.00286855	-0.115956		0.51175	0.0786363
cg20648975				0.00286865	0.419855		0.596511	-0.0928518
cg17129466	REXO1	NM_020695	Promoter	0.00287374	-0.484968		0.879272	0.0142258
cg14723566	ARNT2	NM_014862	Body	0.00287525	-0.013037		0.462567	0.00676032
cg00633768	GPR133	NM_198827	Body	0.00288528	0.026404		0.524059	-0.00956385
cg11186344	IFFO2	NM_001136265	Body	0.00290525	-0.00306424		0.265115	0.00338784
cg07131655	CAMKV	NM_024046	Promoter	0.00290678	-0.376704		0.132098	-0.268342
cg21151883	CCDC96;TADA2B	NM_153376;NM_152293	Promoter;Promoter	0.00291736	0.62384		0.348294	0.20663
cg00321149	C16orf88;IQCK	NM_001012991;NM_153208	Promoter;Body	0.00292354	-0.169112		0.344071	-0.104892
cg14977066				0.00292641	-0.161966		0.196418	-0.106231
cg09006592	PSMB8;PSMB8	NM_004159;NM_148919	Body;1stExon	0.00292686	-0.0841658		0.998577	0.000235553
cg26678970				0.0029303	0.301298		0.885746	-0.0503659
cg16116363	SH3GLB1	NM_016009	1stExon	0.00293296	-0.222681		0.449476	0.122708
cg27518375	N6AMT2	NM_174928	Body	0.00293401	0.0161921		0.502969	-0.00803944
cg10374813	MED24;MED24;SNORD124	NM_014815;NM_001079518;NR_003692	Body;Body;Promoter	0.0029394	-0.0331814		0.701378	-0.0151912
cg23165166	COL5A2	NM_000393	Body	0.00294265	0.0297092		0.206677	0.00998426
cg24909309	C8orf86	NM_207412	Promoter	0.00294965	-0.0173055		0.985359	-0.000206768
cg02272258	WDR46;WDR46	NM_005452;NM_001164267	Body;Body	0.00295059	0.00802495		0.350714	-0.00901685
cg08819934				0.0029507	-0.0122307		0.694722	-0.00558339
cg20960343	HDAC4	NM_006037	Body	0.00297413	0.00926841		0.80143	0.00173668
cg14327989	ATP5G3;ATP5G3	NM_001002258;NM_001689	Promoter;Promoter	0.00297667	-0.104434		0.662587	-0.101783
cg10916021	MAPKAPK5;C12orf47;MAPKAPK5	NM_139078;NR_015404;NM_003668	Promoter;Body;Promoter	0.00297717	0.289875		0.110343	0.236138
cg14884197	NAT14	NM_020378	Promoter	0.00300071	-0.268544		0.331065	-0.13444
cg02460716	MAVS	NM_020746	Promoter	0.00300229	-0.507932		0.283784	-0.126609
cg10518873	WNT5B;WNT5B	NM_030775;NM_032642	Body;Body	0.00300303	0.0260158		0.878115	0.00245069
cg26516701	PCBP2;PCBP2;PCBP2;PCBP2;PCBP2;PCBP2;PCBP2	NM_001098620;NM_001128913;NM_005016;NM_031989;NM_001128914;NM_001128912;NM_001128911	Promoter;Promoter;Promoter;Promoter;Promoter;Promoter;Promoter	0.00300453	0.265667		0.329694	0.298127
cg11367297	TRAPPC10	NM_003274	Body	0.00301384	-0.292846		0.931045	0.0124354
cg25338581	ERGIC2	NM_016570	Promoter	0.0030194	-0.306906		0.424196	-0.0625775
cg19444690	BAT3;BAT3;BAT3;BAT3;BAT3;BAT3;BAT3	NM_080702;NM_001098534;NM_004639;NM_080703;NM_080702;NM_080703;NM_004639	1stExon;Promoter;5'UTR;1stExon;5'UTR;5'UTR;1stExon	0.0030208	0.286441		0.938605	-0.0139076
cg11404489				0.00303627	-0.00648055		0.83817	0.00217439
cg15185001	LSR;LSR;LSR	NM_205834;NM_015925;NM_205835	Promoter;Promoter;Promoter	0.00305546	-0.32641		0.120938	0.114699
cg22375009	EIF4A3	NM_014740	Body	0.00305834	-0.0156821		0.178837	-0.014206
cg02462879				0.00306161	-0.0255764		0.482777	0.0244449
cg03278146	LOC642597	NM_001145194	Promoter	0.00306798	0.560172		0.585331	0.0661089
cg07829003	CLPTM1	NM_001294	Promoter	0.00306833	0.276586		0.924488	0.0187343
cg20919615	CDC25C;CDC25C	NM_001790;NM_022809	Promoter;Promoter	0.00307261	0.219902		0.172691	-0.258633
cg07291135	DIP2C	NM_014974	Body	0.00307339	-0.0170941		0.989623	-0.000199157
cg13454407	KCNV1	NM_014379	Promoter	0.00308022	0.159454		0.525408	0.101034
cg25837979	MIR708;ODZ4	NR_030598;NM_001098816	Promoter;5'UTR	0.0030805	0.0335626		0.384033	-0.0152252
cg06637017	SLC12A7	NM_006598	Body	0.0030821	-0.0288309		0.808778	0.00173493
cg07922443	HAND1	NM_004821	1stExon	0.00308423	0.10635		0.293025	0.0706971
cg24434350				0.00308602	-0.107942		0.94904	0.00845116
cg16503489	GAA;GAA;GAA	NM_001079804;NM_000152;NM_001079803	Body;Body;Body	0.00308927	0.0123623		0.884514	-0.00106048
cg24276243				0.00308947	0.0347825		0.988241	-0.000190389
cg26458288	PRR16	NM_016644	Promoter	0.0030941	-0.123145		0.673736	0.0716884
cg23687021				0.00310091	0.0174558		0.166442	-0.0104309
cg21063722	SIM1	NM_005068	Promoter	0.0031032	-0.341097		0.804273	0.0267372
cg24879273	FLJ41350;LBX1	NR_029380;NM_006562	Body;Promoter	0.00310767	-0.143362		0.773324	-0.0200403
cg14813019	NBN	NM_002485	Promoter	0.00310859	-0.252965		0.890036	-0.0199794
cg18844144	ACIN1;ACIN1;ACIN1;ACIN1;ACIN1	NM_001164817;NM_001164815;NM_014977;NM_001164816;NM_001164814	Body;Body;Body;Body;Body	0.00311028	-0.0160422		0.910457	0.00116468
cg05557266	DALRD3;DALRD3;NDUFAF3;NDUFAF3	NM_018114;NM_001009996;NM_199074;NM_199073	5'UTR;Promoter;Promoter;Promoter	0.003111	-0.0231602		0.56176	0.00618176
cg00542261	HK1;HK1;HK1;HK1;HK1	NM_033500;NM_000188;NM_033498;NM_033497;NM_033496	Body;Body;Body;Body;Body	0.00311685	-0.0102035		0.407042	0.00820753
cg08371532				0.00311699	0.0112162		0.959373	0.000876051
cg15951870	SP6	NM_199262	Body	0.00311758	-0.0743938		0.898083	-0.0189832
cg03447366				0.00311944	0.0319808		0.459711	0.0276916
cg25820479	OLFM2	NM_058164	Promoter	0.00312101	0.0989041		0.966465	-0.00659022
cg07357021	PRICKLE2	NM_198859	Body	0.00313253	0.00856343		0.263712	0.010645
cg18422875	KCNN2	NM_021614	Promoter	0.00313405	0.553405		0.341146	0.24369
cg22022379	MYH14;MYH14;MYH14	NM_001145809;NM_001077186;NM_024729	Body;Body;Body	0.00313421	0.0528593		0.875244	-0.0167939
cg00844246	GPR123	NM_001083909	Body	0.00313439	-0.0205041		0.463589	-0.00450758
cg19731286				0.00314022	0.0298111		0.926126	0.00313227
cg26386624	HOXC11	NM_014212	Promoter	0.0031406	0.149065		0.338562	0.162844
cg25415877	GIN1	NM_017676	Promoter	0.00314803	-0.3765		0.832133	-0.0559525
cg12517061	SAMHD1;C20orf118	NM_015474;NM_080628	3'UTR;3'UTR	0.00315284	0.0223696		0.876447	0.00178501
cg05720261	HEYL;HEYL	NM_014571;NM_014571	1stExon;5'UTR	0.00316542	-0.445219		0.408863	-0.182537
cg25076043				0.00317437	0.0123654		0.239308	0.00718044
cg21140843	INPP5K;INPP5K;INPP5K	NM_130766;NM_016532;NM_001135642	3'UTR;3'UTR;3'UTR	0.00318103	-0.0170883		0.45785	-0.0153617
cg20511955	C4orf23	NM_152544	Body	0.0031815	0.028204		0.270542	-0.00848617
cg10797129	FLJ32810	NM_152432	Body	0.00319789	0.0155481		0.568427	0.00660181
cg00831127	EPHB2;EPHB2	NM_004442;NM_017449	Body;Body	0.00319869	-0.0404964		0.821408	-0.00533067
cg22389730	FCRLB	NM_001002901	Body	0.00320277	0.331991		0.790157	-0.0566143
cg08602385	BBC3;BBC3;BBC3;BBC3	NM_014417;NM_001127241;NM_001127240;NM_001127242	Body;Body;Body;Body	0.0032042	-0.0252311		0.328375	0.00783188
cg19000365				0.00320451	0.309772		0.584939	0.0959288
cg11431261	TNXB;TNXB	NM_019105;NM_032470	Body;Promoter	0.00321222	0.0343318		0.341458	0.0173717
cg07335248				0.00321836	0.0162163		0.682399	0.0104752
cg17129028	QRICH2	NM_032134	Promoter	0.00323691	-0.0178958		0.783759	-0.00134984
cg06338376				0.00324103	-0.025193		0.870572	0.00372223
cg16469258	SLC12A2;SLC12A2;FLJ33630	NM_001046;NM_001046;NR_015360	1stExon;5'UTR;Promoter	0.00324254	-0.420035		0.141203	-0.276594
cg24842402	R3HCC1	NM_001136108	Promoter	0.00324558	-0.323192		0.395533	-0.167081
cg14634760	BAI1	NM_001702	Body	0.00324909	-0.0331748		0.564441	0.0123123
cg16250355	SMARCC1	NM_003074	Promoter	0.0032538	0.319779		0.822838	-0.0405192
cg04912523	NCRNA00119;NPHP3	NR_002811;NM_153240	Body;Promoter	0.00325416	0.23623		0.687662	-0.0757983
cg04148095	FAM160A2;FAM160A2	NM_001098794;NM_032127	3'UTR;3'UTR	0.00325823	0.0207595		0.57539	-0.00623528
cg24660199	LRDD;LRDD;LRDD	NM_145886;NM_145887;NM_018494	Body;Body;Body	0.0032612	-0.031895		0.910031	-0.00154272
cg22946648	PKIG;PKIG;PKIG	NM_181805;NM_181804;NM_007066	Body;Body;Body	0.00326409	0.0103368		0.829463	-0.00299569
cg25876024	GTPBP10;GTPBP10	NM_001042717;NM_033107	Promoter;Promoter	0.00326983	0.234964		0.90183	-0.0197328
cg26149658				0.00326987	-0.0132775		0.315441	-0.0107478
cg01869136	PELI2	NM_021255	Body	0.00327264	-0.0302121		0.454329	0.0127041
cg25555068	TMEM105	NM_178520	Promoter	0.00327849	-0.0285222		0.204876	0.0212343
cg20422242	MAML2	NM_032427	Body	0.0032828	0.460907		0.444268	0.307767
cg07529428	PTPRO;PTPRO;PTPRO;PTPRO;PTPRO;PTPRO	NM_030670;NM_030671;NM_030669;NM_030668;NM_002848;NM_030667	Body;Body;Body;Body;Body;Body	0.00328543	0.0269067		0.54271	-0.017512
cg25734420	MCM2	NM_004526	Promoter	0.00328596	0.2995		0.873607	0.0344496
cg26489368	NKD2	NM_033120	Body	0.00329033	-0.00680541		0.606456	0.00205442
cg09498007	CREG2	NM_153836	Promoter	0.00329506	0.0291641		0.891545	0.0019265
cg09262882	PDCD2L	NM_032346	Body	0.00329518	0.0105077		0.286256	-0.0172744
cg06797800	MYEOV2;MYEOV2	NM_138336;NM_001163424	Promoter;Promoter	0.00329725	0.0261987		0.840592	0.00264792
cg22198823	RBM14	NM_006328	Body	0.00330552	0.00339266		0.380881	0.00151487
cg02789309	DUSP7	NM_001947	Promoter	0.00330832	0.364661		0.938535	0.00765589
cg02871940	STUB1	NM_005861	Promoter	0.00330982	0.564206		0.627525	-0.148963
cg02891332	TWSG1	NM_020648	Promoter	0.00331048	-0.660703		0.542928	-0.144657
cg18485530				0.00331205	-0.0280407		0.986313	0.0003263
cg06482783				0.00331299	0.0354117		0.176855	-0.00926948
cg02884024	C20orf177;PPP1R3D	NM_022106;NM_006242	Promoter;Promoter	0.0033156	0.139902		0.109038	-0.258213
cg20249169	SERTAD2	NM_014755	Promoter	0.00331699	0.506667		0.467078	0.120705
cg08939481	NDRG2;NDRG2;NDRG2;NDRG2;NDRG2;NDRG2;NDRG2;NDRG2	NM_201539;NM_201535;NM_201538;NM_201541;NM_201540;NM_201536;NM_016250;NM_201537	Promoter;Promoter;Promoter;Promoter;Promoter;Promoter;Promoter;Promoter	0.00331781	-0.137163		0.284318	0.064987
cg19496479	LYPD1;LYPD1	NM_001077427;NM_144586	Body;Body	0.0033271	-0.0117129		0.23225	0.010121
cg11837701	ICA1;ICA1;ICA1	NM_004968;NM_001136020;NM_022307	Promoter;Promoter;Promoter	0.00332912	-0.0343696		0.181665	-0.0256723
cg08594589	PDLIM7;PDLIM7;PDLIM7	NM_005451;NM_213636;NM_203352	Body;Body;Body	0.0033326	-0.0129515		0.131137	0.0133456
cg14646613				0.00333309	-0.0142315		0.581607	0.00894299
cg01939414	MFSD9	NM_032718	Promoter	0.00333645	0.330766		0.17084	0.110337
cg15944856	C2orf66	NM_213608	Promoter	0.00334157	-0.0209517		0.0461536	-0.0160147
cg05622261	FNDC3B;FNDC3B	NM_022763;NM_001135095	Promoter;Promoter	0.00334637	0.313564		0.867431	0.0377551
cg00965023	ZNF833	NR_028594	Body	0.00335119	-0.0583519		0.72018	0.0751393
cg18559344				0.00335198	0.296351		0.287858	-0.148935
cg19736334	PLEKHA7	NM_175058	Body	0.00336082	-0.0233338		0.959862	0.000357474
cg09682311	FAM126A;FAM126A	NM_032581;NM_032581	1stExon;5'UTR	0.00338547	-0.325329		0.38297	-0.154302
cg12198841				0.00338915	-0.0160107		0.99352	-0.000276359
cg03179500	PSMA2	NM_002787	Body	0.00339112	-0.024851		0.33765	0.0127838
cg22804418	WHSC1;WHSC1;WHSC1;WHSC1	NM_133331;NM_133335;NM_133330;NM_001042424	3'UTR;3'UTR;3'UTR;3'UTR	0.00339492	0.0223466		0.00410789	-0.0270508
cg03737424				0.00340224	0.0144026		0.877163	0.0017616
cg12400121	YPEL3;YPEL3	NM_031477;NM_001145524	Promoter;Promoter	0.0034046	-0.019691		0.743944	0.0103071
cg02572463	SEMA3E;SEMA3E	NM_012431;NM_012431	1stExon;5'UTR	0.00340585	0.258954		0.295102	0.123145
cg11128345	SENP1	NM_014554	5'UTR	0.00341182	-0.01082		0.0122675	0.0136954
cg14239811	AADAT;AADAT	NM_016228;NM_182662	Promoter;Promoter	0.00341747	0.336298		0.128995	0.291614
cg07124457				0.00342046	-0.0379993		0.42796	-0.00774193
cg11763394	PAX8;PAX8;PAX8;PAX8;PAX8;LOC440839;LOC654433	NM_003466;NM_013951;NM_013953;NM_013992;NM_013952;NR_029399;NR_015377	Body;Body;Body;Body;Body;Body;Promoter	0.00342492	-0.00768301		0.51979	0.00418968
cg07537181				0.00342601	-0.0264348		0.174293	-0.0364357
cg16361757				0.00342769	0.0252783		0.216768	-0.0172613
cg16637223	ACLY;ACLY	NM_198830;NM_001096	Promoter;Promoter	0.00342783	-0.275788		0.0406768	-0.176835
cg15627089				0.00342924	0.440571		0.714814	-0.141838
cg19885926	NHSL2;RGAG4	NM_001013627;NM_001024455	Body;1stExon	0.00343073	-0.0602228		0.982847	0.00059904
cg21489565				0.00343096	-0.0310566		0.604367	-0.0111741
cg15245598				0.00344825	-0.0215603		0.26109	0.0239727
cg23719713	GCNT2;GCNT2;GCNT2;GCNT2	NM_145649;NM_001491;NM_145655;NM_145655	Body;Body;1stExon;5'UTR	0.00345039	-0.0243024		0.628503	0.0251188
cg22008075				0.00346036	-0.0162572		0.375532	-0.0082112
cg00951302				0.00346294	0.0217977		0.944485	-0.00168758
cg05690088	LRRC42;HSPB11	NM_052940;NM_016126	Promoter;Promoter	0.00347042	-0.347691		0.0839346	-0.255878
cg15533023	TMEM205;TMEM205;TMEM205	NM_001145416;NM_033408;NM_198536	Body;Body;Body	0.00347256	0.0177243		0.847247	0.00375864
cg04555665	PDRG1	NM_030815	Promoter	0.00347258	-0.0200564		0.746553	0.0145306
cg12631713	AJAP1;AJAP1	NM_018836;NM_001042478	Body;Body	0.00348473	-0.0247422		0.760817	0.00373009
cg12649340	WARS2;WARS2	NM_201263;NM_015836	3'UTR;Body	0.00349405	-0.027606		0.292391	0.00759681
cg27043786				0.00349475	-0.0351856		0.835264	-0.0223778
cg04031645	HUWE1	NM_031407	Promoter	0.00350009	-0.0540456		0.98011	-0.00229022
cg05005586	MYO18A;MYO18A	NM_078471;NM_203318	Body;Body	0.0035039	0.0177688		0.710191	0.00491422
cg24851862	RNF187	NM_001010858	Promoter	0.00350572	0.114913		0.691545	0.0639723
cg06005571	WDR51A;WDR51A;WDR51A	NM_001161581;NM_015426;NM_001161580	Promoter;Promoter;Promoter	0.0035093	0.24026		0.0905537	0.304743
cg14281646	GNAQ	NM_002072	Body	0.00352979	-0.556637		0.0874362	-0.171286
cg01145364	SETD1A;SETD1A	NM_014712;NM_014712	1stExon;5'UTR	0.00353014	0.196917		0.197675	-0.124869
cg20674547				0.00353736	0.0211123		0.652294	0.00465916
cg27391540	GABRR2	NM_002043	Body	0.00354008	-0.0168399		0.558907	0.00674563
cg07875993	FRAS1;FRAS1	NM_025074;NM_001166133	Body;Body	0.00354765	0.0234784		0.192963	-0.00342864
cg18311416	MRPL9	NM_031420	3'UTR	0.00355142	0.0401624		0.331845	-0.029303
cg08905701	PRLR	NM_000949	Promoter	0.00355592	0.0336328		0.217164	-0.0121208
cg14421218	CCT7;CCT7;CCT7;C2orf7;CCT7;CCT7;CCT7	NR_029402;NM_001166285;NM_006429;NM_032319;NM_001009570;NR_029403;NM_001166284	Promoter;Promoter;Promoter;Promoter;Promoter;Promoter;Promoter	0.0035605	-0.158915		0.832682	-0.0409928
cg10434210	SMG6;SMG6	NM_017575;NM_001170957	Body;Body	0.00356135	-0.0224218		0.937921	-0.000543956
cg00384539	PRDM14	NM_024504	Promoter	0.0035746	-0.656226		0.505376	-0.377891
cg13979887	ERMP1	NM_024896	Body	0.00357847	0.0653148		0.337772	-0.0187597
cg00912316	ZNF691	NM_015911	5'UTR	0.00358206	0.119035		0.666709	-0.0666868
cg20240347				0.00358266	-0.0205478		0.762591	0.00232491
cg16723362	MARS2	NM_138395	1stExon	0.00358823	0.197889		0.860072	0.0147837
cg18666454	KCNH2;KCNH2;KCNH2	NM_172056;NM_172057;NM_000238	Body;Body;Body	0.00358927	-0.0261173		0.616212	0.0057524
cg01210622	SMPD3	NM_018667	Body	0.00359452	-0.0092528		0.648681	-0.00192201
cg02898019				0.00360978	0.0502476		0.695158	0.0162179
cg24471980	RERE;RERE;RERE	NM_001042682;NM_012102;NM_001042681	Body;Body;Body	0.00361208	-0.0149167		0.370733	-0.00908523
cg24593866	GLYATL2	NM_145016	5'UTR	0.00361294	0.051542		0.773032	-0.00395352
cg18445715	COL5A2	NM_000393	Body	0.00361992	0.0197076		0.567251	0.00515515
cg27561006	PRCP;PRCP	NM_199418;NM_005040	Body;Body	0.0036287	-0.366963		0.458396	-0.150877
cg18138552	PSMD8	NM_002812	1stExon	0.00363104	0.241264		0.545697	-0.0389324
cg25551362	FOXRED2;FOXRED2	NM_001102371;NM_024955	Body;Body	0.00363315	0.028004		0.217533	0.00834868
cg09747230	NNT;NNT	NM_012343;NM_182977	Body;Body	0.00363335	-0.0137947		0.612343	0.00584104
cg02636234	ATF3;ATF3;ATF3	NM_001674;NM_001040619;NM_001030287	Promoter;Promoter;5'UTR	0.00363488	-0.230258		0.0619205	0.178474
cg09637024	MCPH1	NM_024596	1stExon	0.00363818	0.220634		0.805116	0.0480288
cg14563754	PLAA;IFT74;IFT74	NM_001031689;NM_001099222;NM_001099223	Promoter;5'UTR;5'UTR	0.00363996	-0.143488		0.893209	-0.0195541
cg11495966	ART3	NM_001130017	Promoter	0.0036424	0.0247462		0.594062	0.00803032
cg07929763	ZNF514	NM_032788	Body	0.00365308	0.0157668		0.472032	-0.00785306
cg15966151	NR0B2	NM_021969	Body	0.00365638	-0.0160692		0.615236	0.00574205
cg02516101	CSNK1E;CSNK1E	NM_001894;NM_152221	5'UTR;5'UTR	0.00365696	-0.0517444		0.742362	-0.0233071
cg17142609	HSPB11	NM_016126	5'UTR	0.0036657	-0.0216039		0.908096	0.00177954
cg00062356	OS9;OS9;OS9;OS9	NM_001017958;NM_001017957;NM_001017956;NM_006812	Promoter;Promoter;Promoter;Promoter	0.00366682	-0.634305		0.785156	0.0627523
cg13897374	SYNPO;SYNPO	NM_001166208;NM_001166209	Body;Body	0.003671	-0.0317471		0.699915	0.022159
cg27443779	PDE3B;PSMA1	NM_000922;NM_148976	Promoter;5'UTR	0.0036726	0.0210251		0.736891	0.00460918
cg22298430	LOC728392;LOC728392	NM_001162371;NM_001162371	1stExon;5'UTR	0.00367416	0.240101		0.963851	0.0110555
cg09411252	KBTBD8	NM_032505	Promoter	0.00367645	0.188128		0.478187	-0.0413971
cg21226735				0.00368985	-0.0355067		0.374089	-0.0310154
cg06587155	HOXA11AS	NR_002795	Body	0.00369556	-0.167849		0.692836	-0.0333763
cg07747635	HES1	NM_005524	Promoter	0.00370749	-0.271576		0.283559	-0.106994
cg17879478	STK35	NM_080836	Body	0.00371066	-0.0139623		0.0348948	0.00968863
cg08016310	MED25	NM_030973	Promoter	0.00374744	-0.332552		0.23569	-0.243102
cg07716635				0.00375025	-0.0523196		0.015357	-0.0467974
cg19914904	LZTS2	NM_032429	Promoter	0.0037506	-0.00954694		0.641867	-0.0202921
cg26036375				0.00376531	0.0188936		0.830299	0.00381027
cg05966149	HOOK3	NM_032410	Body	0.00376578	0.0151685		0.535007	0.00415012
cg12449483	EIF2AK1;EIF2AK1	NM_014413;NM_001134335	Promoter;Promoter	0.00376852	-0.303464		0.00489864	0.413613
cg14689623	NELL1;NELL1;NELL1;NELL1	NM_006157;NM_201551;NM_201551;NM_006157	5'UTR;5'UTR;1stExon;1stExon	0.00376934	0.364054		0.542548	-0.114816
cg09902245	ZNF397;ZNF397	NM_001135178;NM_032347	5'UTR;5'UTR	0.00377729	-0.212336		0.814467	-0.0319341
cg21043256	PARM1	NM_015393	Promoter	0.00377776	-0.0364747		0.509949	-0.0557247
cg00643123	RASGEF1A	NM_145313	5'UTR	0.00377891	0.0207105		0.709772	-0.00711252
cg00885506	WDR31;WDR31	NM_001012361;NM_145241	Promoter;Promoter	0.00381225	0.572454		0.322784	0.169564
cg03884082	NBL1;NBL1	NM_182744;NM_005380	Body;5'UTR	0.00382323	-0.267622		0.285013	0.146601
cg11783089	VRK1	NM_003384	Promoter	0.00382378	0.38033		0.844082	0.0195229
cg22707207	PAX7;PAX7;PAX7	NM_013945;NM_002584;NM_001135254	Body;Body;Body	0.00382472	-0.0189736		0.279223	-0.0132605
cg20715295	PAFAH1B3;PRR19;PAFAH1B3;PAFAH1B3	NM_002573;NM_199285;NM_001145939;NM_001145940	Promoter;5'UTR;Promoter;Promoter	0.0038271	-0.0636929		0.928781	-0.00355803
cg18801906	SHANK2	NM_012309	Body	0.00382935	-0.0182979		0.425057	-0.00985893
cg09916765	WRB;WRB	NM_004627;NM_001146218	Body;Promoter	0.00383533	0.0266414		0.612666	0.0163823
cg04769705	C14orf181	NM_207442	1stExon	0.00383899	-0.210473		0.415229	0.133906
cg19939130	IFI16	NM_005531	Promoter	0.00383959	-0.0223168		0.627736	0.00340569
cg25762195	RHPN1;C8orf51	NM_052924;NR_026785	Promoter;Promoter	0.00384912	-0.320906		0.32777	-0.0862943
cg21048700				0.00385871	-0.0509575		0.550035	-0.0228077
cg04454272	DRG1	NM_004147	Promoter	0.00386131	0.705602		0.657152	0.145701
cg10344081	CDKL2	NM_003948	Promoter	0.00386454	-0.314584		0.141996	0.137947
cg25607948				0.00386676	-0.0275735		0.851194	0.00279735
cg18448898				0.00386996	0.0295336		0.766842	-0.00465762
cg03707945				0.00387203	-0.0306617		0.0351896	-0.0631628
cg21266547	SERPINB8;SERPINB8	NM_002640;NM_198833	3'UTR;3'UTR	0.00387554	-0.0143776		0.445048	0.00798834
cg06853599				0.00387732	-0.195041		0.119189	-0.33454
cg22903655	GTF3C2;GTF3C2	NM_001035521;NM_001521	Promoter;Promoter	0.00387784	0.0875888		0.913982	-0.0187811
cg07271580	FAM198B;FAM198B;FAM198B	NM_001031700;NM_016613;NM_001128424	Promoter;Promoter;Promoter	0.00388306	0.0303439		0.881511	-0.0023133
cg21553596	FAM3B;FAM3B	NM_058186;NM_206964	Promoter;Promoter	0.00388422	0.0955432		0.695044	0.0506131
cg07560446	TXNDC3	NM_016616	5'UTR	0.00388488	-0.010498		0.392249	-0.00594963
cg00916635	PTPN22;PTPN22;PTPN22;PTPN22	NM_012411;NM_012411;NM_015967;NM_015967	5'UTR;1stExon;5'UTR;1stExon	0.00388999	0.0183576		0.300872	-0.0159039
cg05570153	PLEKHH2	NM_172069	Body	0.00389388	0.0520437		0.6831	-0.00780135
cg05390144	ELF5;ELF5	NM_001422;NM_198381	5'UTR;Promoter	0.00390244	-0.00993068		0.792836	-0.00294982
cg26877715	SLC32A1	NM_080552	Body	0.00390832	0.466064		0.657749	0.0735682
cg03641740	PPP3CA;PPP3CA;PPP3CA	NM_001130691;NM_000944;NM_001130692	Body;Body;Body	0.00390866	-0.021931		0.287876	0.016997
cg21407055	ART1	NM_004314	5'UTR	0.00392634	-0.0163439		0.736817	0.00285699
cg24126878	PEX5;PEX5;PEX5;PEX5;PEX5	NM_000319;NM_001131023;NM_001131025;NM_001131024;NM_001131026	Promoter;Promoter;Promoter;Promoter;5'UTR	0.00393124	0.121216		0.234268	0.102867
cg05769153	ZNF415;ZNF415;ZNF415;ZNF415	NM_001136038;NM_018355;NM_001164309;NR_028343	Promoter;Promoter;Promoter;Promoter	0.00393394	-0.0203839		0.584776	-0.00884131
cg07053546	RBMS1;RBMS1	NM_002897;NM_016836	Body;Body	0.00393499	-0.0355085		0.74352	0.00874404
cg16635128	MGC14436;MGC14436	NR_026662;NR_026661	Promoter;Promoter	0.00394972	-0.0235601		0.167289	-0.0103604
cg16051245	TMPRSS2;TMPRSS2	NM_001135099;NM_005656	Body;5'UTR	0.00395195	0.331091		0.365079	-0.225366
cg20758791	TMEM11;TMEM11	NR_024547;NM_003876	Body;Body	0.00395374	0.0129911		0.800637	-0.00428366
cg07770866	SNTB1	NM_021021	Body	0.00395769	0.451606		0.345162	-0.152553
cg07807210	MBP;MBP	NM_001025100;NM_001025101	Body;Body	0.00396307	-0.015605		0.936797	-0.000765153
cg22856949	C10orf137	NM_015608	Promoter	0.00397123	-0.305847		0.335709	0.155644
cg00212470	KCNQ4;KCNQ4	NM_004700;NM_172163	Body;Body	0.003972	-0.00993849		0.708116	-0.00316288
cg00519069	CD97;CD97;CD97	NM_001784;NM_078481;NM_001025160	Promoter;Promoter;Promoter	0.00397367	0.0185655		0.924105	0.0012179
cg22381454	LDLR	NM_000527	Promoter	0.00397501	0.385707		0.826409	0.0663144
cg26832142	PDE4B;PDE4B	NM_001037341;NM_002600	5'UTR;Promoter	0.00398526	0.13617		0.462546	0.174106
cg22750906	HDAC9;HDAC9;HDAC9	NM_178425;NM_178423;NM_058176	Body;Body;Body	0.00398595	-0.123085		0.689694	-0.0552139
cg05391892	PLEKHM3	NM_001080475	Body	0.00398951	0.0079982		0.528984	0.00247678
cg20553016	SH3BP4	NM_014521	Body	0.00399174	0.0216391		0.345782	-0.00502784
cg06552969				0.00399246	-0.0108434		0.925779	-0.000471846
cg09338932	FBRSL1	NM_001142641	Body	0.00399332	-0.0295909		0.606042	-0.0154954
cg23110957	SLC12A7	NM_006598	Body	0.00399366	0.00875498		0.517261	0.0089033
cg04604656	MUM1;MUM1	NR_024247;NM_032853	Promoter;5'UTR	0.00400853	-0.0280613		0.989003	-0.000477969
cg12987911	C13orf36	NM_203451	Promoter	0.00401003	0.0189215		0.161389	0.0156146
cg11735308	IFT57;IFT57	NM_018010;NM_018010	5'UTR;1stExon	0.00401112	0.426777		0.166612	0.398457
cg18279467	BHLHE40	NM_003670	Promoter	0.00401163	0.429254		0.688083	0.148815
cg26010412	MDGA2;MDGA2	NM_001113498;NM_182830	Body;Body	0.0040162	0.03484		0.965254	0.00342392
cg08998212				0.00401901	0.0150074		0.623597	-0.00650666
cg22482278	SECTM1	NM_003004	5'UTR	0.00402056	0.00814147		0.185713	-0.00582019
cg11966998				0.00402246	-0.0175934		0.431579	-0.0193723
cg11522905	LRRC47	NM_020710	Body	0.00404	0.0246287		0.244424	0.015716
cg12443853				0.0040485	0.0241284		0.086258	0.0389558
cg04411166	EPN1;EPN1;EPN1	NM_001130071;NM_013333;NM_001130072	Body;Body;Body	0.00405776	0.0159464		0.0469372	0.0157812
cg15931673	TMCO4	NM_181719	Body	0.00406209	-0.0363173		0.756973	-0.00724975
cg13501793				0.00406408	-0.224427		0.0481135	0.210011
cg02376940				0.0040667	-0.0138981		0.634353	-0.00827224
cg14034325	HNRNPF;HNRNPF;HNRNPF;HNRNPF;HNRNPF;HNRNPF	NM_001098207;NM_001098205;NM_001098208;NM_001098206;NM_001098204;NM_004966	5'UTR;5'UTR;5'UTR;5'UTR;5'UTR;5'UTR	0.00406742	-0.246304		0.603833	0.0863878
cg25871543	XAB2	NM_020196	Body	0.00406765	-0.0139903		0.301061	-0.00289264
cg19109007	DAPK3	NM_001348	Body	0.00406972	0.0267876		0.531956	-0.00999976
cg06207801				0.00407346	-0.0193195		0.978349	0.000393854
cg02412684	FGFR2;FGFR2;FGFR2;FGFR2;FGFR2;FGFR2;FGFR2;FGFR2;FGFR2	NM_001144918;NM_001144919;NM_001144914;NM_000141;NM_001144913;NM_022970;NM_001144917;NM_001144916;NM_001144915	5'UTR;5'UTR;Promoter;5'UTR;Promoter;5'UTR;5'UTR;Promoter;5'UTR	0.00407675	0.0252327		0.748372	-0.00530159
cg00456162	UGGT2	NM_020121	Promoter	0.0040788	-0.0337197		0.582141	-0.0217564
cg03042478	NOBOX	NM_001080413	Body	0.00407925	0.0060895		0.835291	-0.00270294
cg23999695				0.00408492	-0.286719		0.962921	0.0145701
cg16358438	THRAP3	NM_005119	Promoter	0.00408612	0.129711		0.852796	-0.0483221
cg05153474	MGAT3;MGAT3	NM_002409;NM_001098270	Body;1stExon	0.00408678	0.0111469		0.41762	0.00871046
cg02279883	TANC2	NM_025185	Promoter	0.0040869	-0.0102307		0.725139	-0.00584283
cg11725802	AK3	NM_016282	Promoter	0.00410009	0.226331		0.0710875	0.193266
cg09825418	GNPAT;C1orf131	NM_014236;NM_152379	1stExon;Promoter	0.00410943	0.147261		0.349647	0.103994
cg11346339	BRD8;BRD8;BRD8;KIF20A	NM_001164326;NM_006696;NM_139199;NM_005733	Body;Body;Body;Promoter	0.0041148	-0.0774718		0.580923	-0.0644608
cg04050696				0.00411999	0.0130127		0.570043	0.00374019
cg03535648	PMCH	NM_002674	Promoter	0.00412009	-0.0164765		0.0416874	0.0152571
cg14145159	RHOBTB2;RHOBTB2;RHOBTB2	NM_001160036;NM_015178;NM_001160037	Body;Promoter;Body	0.00412061	-0.0254512		0.458301	-0.00596143
cg11088968	SNCB;SNCB	NM_003085;NM_001001502	Body;Body	0.00412517	-0.027599		0.389711	0.016079
cg04313995	KCNS3	NM_002252	Body	0.00412627	0.0107051		0.610456	-0.00485324
cg00315606	HNRNPA2B1;HNRNPA2B1	NM_031243;NM_002137	Body;Body	0.00413047	-0.572726		0.806254	0.0833307
cg27561732	KLHL15	NM_030624	Promoter	0.00413108	-0.0317086		0.883228	-0.00646821
cg04969764	LAMA5	NM_005560	Body	0.00413597	-0.0319329		0.810746	-0.00331317
cg07553297	ZSWIM6	NM_020928	Body	0.00413702	0.63006		0.674491	-0.0976421
cg16169373	CSPP1;CSPP1	NM_024790;NM_001077204	Promoter;Promoter	0.00414137	0.327281		0.174516	0.216672
cg00353411	REEP6;PCSK4	NM_138393;NM_017573	Promoter;Promoter	0.00414896	0.487523		0.0659082	0.212311
cg22537081	TBRG4;TBRG4;TBRG4	NM_030900;NM_004749;NM_199122	Promoter;Promoter;Promoter	0.00415022	-0.0854854		0.527669	-0.0961394
cg14120896				0.00415025	-0.0142087		0.884565	-0.00211116
cg11595135				0.00415066	-0.0707268		0.996872	-0.000442114
cg17696044	SHANK2;SHANK2	NM_012309;NM_133266	Body;Body	0.00415605	-0.0288645		0.113753	-0.0143763
cg09254853	DMRTB1	NM_033067	1stExon	0.00415698	-0.0117034		0.481439	-0.00893703
cg13451153	BCL11B;BCL11B	NM_022898;NM_138576	Body;Body	0.00415963	0.215587		0.639171	-0.0996551
cg02615735	LY6G5C	NM_025262	Promoter	0.00416526	0.015051		0.186498	0.0258326
cg25929046	RTDR1	NM_014433	Body	0.00416551	-0.0274091		0.174279	0.020828
cg18473652	COL12A1;COL12A1	NM_004370;NM_080645	5'UTR;5'UTR	0.00416593	-0.703234		0.106295	0.459208
cg18252360				0.00416885	-0.508049		0.913638	-0.0205887
cg01373505				0.0041692	0.0221643		0.438529	-0.010884
cg09398138	ZNRF1	NM_032268	Body	0.00418203	-0.0482522		0.14326	0.0699954
cg00442389	GPSM3	NM_022107	Body	0.00419575	-0.0162419		0.26695	0.0122004
cg09793118	PITX3	NM_005029	Promoter	0.00419751	0.0481661		0.904835	0.0109582
cg02670637				0.00422951	0.0104451		0.987768	0.000103435
cg26861593	TOMM40L;TOMM40L	NM_032174;NM_032174	5'UTR;1stExon	0.0042308	0.188014		0.200479	-0.0882061
cg11415288	DYNLRB1	NM_014183	Body	0.00423327	-0.150077		0.858302	-0.0166487
cg21381360	BTG1	NM_001731	Body	0.00423994	0.617236		0.0899055	0.255593
cg13367929	TSPAN17;TSPAN17;TSPAN17	NM_012171;NM_001006616;NM_130465	Body;Body;Body	0.00424289	-0.00895193		0.466895	-0.00902867
cg07382156	PRKCZ;PRKCZ;PRKCZ	NM_001033581;NM_001033582;NM_002744	Body;Body;Body	0.00425104	0.019318		0.0918035	0.0217728
cg06335869	CLEC4F	NM_173535	Promoter	0.00425861	0.0269956		0.889281	0.00255082
cg12666874				0.00427629	-0.0258933		0.671699	0.00233278
cg00022594	AKAP8L	NM_014371	Body	0.00427745	-0.0251973		0.662299	0.00480073
cg23405908	ADCK1;ADCK1	NM_001142545;NM_020421	Body;Body	0.00427776	-0.0313071		0.360022	0.0119006
cg17834637	PDE4C	NM_000923	Body	0.00428263	0.0295616		0.681536	0.0178056
cg08873940	CTU1	NM_145232	Body	0.00428684	0.0201431		0.292091	0.011491
cg14640525				0.00428859	0.034436		0.73767	-0.00644142
cg07531037	PLCD3	NM_133373	Body	0.00429734	-0.00966578		0.859787	-0.00124033
cg03280620	MYO19;MYO19;MYO19;PIGW	NM_001033580;NM_025109;NM_001163735;NM_178517	5'UTR;5'UTR;5'UTR;Promoter	0.0042979	0.192184		0.674128	0.0289797
cg14527441	KHK;KHK;KHK;KHK	NM_006488;NM_000221;NM_000221;NM_006488	5'UTR;1stExon;5'UTR;1stExon	0.00429794	0.15001		0.268048	0.0701484
cg13271751	CCND1	NM_053056	Promoter	0.00429805	-0.250551		0.449675	0.0596006
cg26346796	TNXB	NM_019105	Body	0.00431018	0.0166398		0.968225	0.00163812
cg01760103	GALNTL5;GALNTL5	NM_145292;NR_033169	5'UTR;Body	0.00431331	0.013732		0.440903	0.0137534
cg27271486	DKFZP434H168;GNAO1;GNAO1	NR_026889;NM_020988;NM_138736	Body;Body;Body	0.00431599	-0.0315025		0.614122	-0.0675927
cg23604012	SGPP2	NM_152386	Promoter	0.00431689	0.369354		0.0203096	0.258242
cg14924473				0.00431911	0.0257939		0.135227	-0.0356864
cg13189687	MECP2;MECP2	NM_001110792;NM_004992	Promoter;Promoter	0.00432223	0.0474245		0.973201	-0.00113826
cg06446668	FAM155A	NM_001080396	Promoter	0.00433315	0.321941		0.00723725	0.301266
cg17873998	NR5A2;NR5A2	NM_205860;NM_003822	Body;Body	0.00433637	-0.0131259		0.794483	-0.0019222
cg04225368				0.00434126	0.264995		0.790991	0.0743593
cg12035585	FAM134C;TUBG1;FAM134C;TUBG1	NM_178126;NM_001070;NR_026697;NM_001070	Promoter;5'UTR;Promoter;1stExon	0.00435002	0.516778		0.308206	0.355589
cg00763725	TMLHE	NM_018196	Promoter	0.00436001	-0.0649922		0.883224	-0.00847976
cg16497583	ZNF252;C8orf77	NR_023392;NR_026974	Body;Body	0.00436948	-0.133121		0.622945	0.178443
cg19221620				0.00437015	0.272971		0.671103	-0.0457602
cg05346899	LASS4	NM_024552	Promoter	0.00437953	-0.292351		0.905018	0.0242318
cg00436183	ATXN1;ATXN1	NM_001128164;NM_000332	Body;Body	0.00438412	0.0145761		0.735054	-0.00565389
cg20272884	STC1	NM_003155	Promoter	0.0043902	-0.0141562		0.509978	0.00876186
cg00753337	POLE	NM_006231	Body	0.00441016	-0.0127174		0.306629	0.0183368
cg18264486				0.00441422	0.279726		0.753727	0.0563345
cg15482623	BAG5;BAG5;BAG5;BAG5;BAG5;C14orf153	NM_004873;NM_001015048;NM_001015049;NM_004873;NM_001015049;NM_032374	1stExon;5'UTR;5'UTR;5'UTR;1stExon;Promoter	0.00442579	-0.312888		0.455119	-0.105068
cg08533865	ENGASE	NM_001042573	3'UTR	0.00444062	0.00892236		0.094771	-0.00648479
cg10763891				0.00444716	0.0131797		0.166375	-0.0154964
cg16750275	MCF2L;MCF2L	NM_001112732;NM_024979	Body;Body	0.00445075	-0.0211977		0.515437	0.00603433
cg09041756	ACTB	NM_001101	Promoter	0.00445079	-0.288456		0.331411	-0.182532
cg04573031	HDAC4	NM_006037	Body	0.00445343	-0.0258866		0.177556	-0.0143117
cg04457423	PIP5KL1;PIP5KL1	NM_001135219;NM_173492	3'UTR;3'UTR	0.00446451	0.249161		0.44079	-0.0622831
cg18669388	SLIT3	NM_003062	Promoter	0.00446519	-0.0329488		0.912465	-0.00727243
cg12829687				0.00446901	-0.00787758		0.0385192	-0.00359695
cg10104129				0.00447353	-0.0402672		0.900709	0.00311598
cg22690006	ZNF433	NM_001080411	Promoter	0.00447836	-0.0602926		0.304799	0.150517
cg18794839	KCNK2;KCNK2;KCNK2	NM_014217;NM_001017425;NM_001017424	Promoter;Promoter;Body	0.00448373	0.579665		0.145432	-0.099783
cg05825523	LSR;LSR;LSR	NM_205834;NM_015925;NM_205835	Body;Body;Body	0.00448403	0.173595		0.897237	-0.0179583
cg26557617				0.00449021	-0.0210199		0.0455537	0.0240778
cg15750611	LRP5	NM_002335	Body	0.00449021	-0.0218804		0.161999	-0.0225993
cg09097748	ANK3	NM_020987	Body	0.00449577	0.054613		0.707432	-0.00339636
cg10047173	ART4	NM_021071	Promoter	0.00450503	0.0159082		0.0327073	0.0297444
ch.19.332523F	GTF2F1	NM_002096	Body	0.00450529	0.297215		0.87765	-0.0162492
cg02663909				0.0045054	0.0143217		0.517658	-0.0098926
cg02802309				0.00450765	0.540148		0.899032	0.0314475
cg07153168				0.00451408	0.024556		0.337526	-0.00680006
cg20768298	PGD	NM_002631	Promoter	0.00451416	0.492775		0.0324172	0.114791
cg01393632				0.00451543	-0.162625		0.598943	-0.171999
cg07717588	SH3BP4	NM_014521	5'UTR	0.00451831	0.0330554		0.74266	-0.0069585
cg14553436	CNNM2;CNNM2	NM_199076;NM_017649	Body;Body	0.00452225	-0.0212553		0.0336126	-0.0156487
cg13174084	LOC388965	NR_003663	Body	0.00452685	-0.0271629		0.851288	-0.00212522
cg15900544	C1orf77;S100A13;C1orf77	NM_015607;NM_001024210;NM_015607	5'UTR;Promoter;1stExon	0.00452855	-0.370575		0.497291	0.161623
cg07208267				0.00453383	0.0288455		0.401112	-0.0114925
cg11284959				0.00453638	-0.0166837		0.96708	-0.000761929
cg08467371	DIS3L2	NM_152383	Body	0.0045411	-0.00915801		0.914691	0.000923671
cg27278470				0.00454521	-0.010417		0.733195	-0.00621217
cg26579171	GTPBP8;GTPBP8	NM_138485;NM_014170	Body;Body	0.00455073	0.279541		0.767882	-0.0751735
cg13458803	CD80	NM_005191	5'UTR	0.00455496	-0.0196133		0.501671	0.0054564
cg17339234	NIPAL1	NM_207330	Body	0.00456279	-0.188018		0.199489	-0.143241
cg22798214				0.00456401	0.024177		0.577855	-0.0115941
cg03910874				0.00456543	-0.0107302		0.606195	0.0152347
cg19410732				0.00458159	0.151269		0.0881261	-0.119494
cg13886334				0.00458465	-0.227606		0.422683	-0.15494
cg12580870	CCAR1	NM_018237	Promoter	0.00458574	0.525622		0.688803	0.187881
cg05404236	IRS2	NM_003749	1stExon	0.00459089	0.280836		0.81426	-0.0956461
cg16824282	GP9	NM_000174	Promoter	0.00459169	-0.0267385		0.995282	5.22875e-05
cg17169982	TBCD;ZNF750	NM_005993;NM_024702	Body;3'UTR	0.00459258	-0.0641765		0.343739	-0.0201526
cg08922109	TAS2R3	NM_016943	Promoter	0.00459756	0.0109221		0.952922	0.00125838
cg15390518	PPP2R2B;PPP2R2B	NM_181678;NM_181677	Promoter;Promoter	0.00460608	-0.0484401		0.827469	0.0302826
cg12277653	C22orf34	NR_026997	Body	0.00460788	-0.0149452		0.523512	0.00758524
cg27281285	CIT	NM_007174	Promoter	0.00461357	0.142408		0.628834	-0.0588908
cg11554421	TNXB	NM_019105	Body	0.00462262	-0.017049		0.841736	0.00267817
cg14118523				0.00462505	-0.0101692		0.178829	-0.0123616
cg12559685	CNTNAP1	NM_003632	Body	0.00463349	-0.0111224		0.0376661	0.00915343
cg02032696	TMEM229B	NM_182526	Promoter	0.00463617	0.297098		0.91209	-0.0460654
cg26529556	SNORD104;SNORA76	NR_004380;NR_002995	Promoter;Promoter	0.00463655	-0.169846		0.586292	-0.0717259
cg13257690				0.00463821	0.0132258		0.986949	0.000145484
cg24771017	CACNA1G;CACNA1G;CACNA1G;CACNA1G;CACNA1G;CACNA1G;CACNA1G;CACNA1G;CACNA1G;CACNA1G;CACNA1G;CACNA1G;CACNA1G;CACNA1G;CACNA1G	NM_198384;NM_198379;NM_198380;NM_198377;NM_198385;NM_018896;NM_198396;NM_198386;NM_198376;NM_198397;NM_198388;NM_198383;NM_198382;NM_198378;NM_198387	Body;Body;Body;Body;Body;Body;Body;Body;Body;Body;Body;Body;Body;Body;Body	0.00464295	-0.0107341		0.82777	-0.00336908
cg16169732				0.00465112	-0.0137158		0.316395	-0.00520391
cg27168976	TXNDC12;BTF3L4;BTF3L4;BTF3L4	NM_015913;NM_001136497;NR_024350;NM_152265	Promoter;Promoter;Promoter;Promoter	0.00465359	0.215763		0.158939	-0.234651
cg08299809	HPCAL1;HPCAL1	NM_002149;NM_134421	5'UTR;5'UTR	0.0046587	-0.0156897		0.436215	-0.00661625
cg13034868	KIAA1409	NM_020818	5'UTR	0.00466216	0.0420504		0.828444	-0.0032045
cg26054548	CADPS;CADPS;CADPS	NM_003716;NM_183394;NM_183393	Body;Body;Body	0.00466358	-0.0190424		0.433136	-0.0194349
cg26689780	WDR1;WDR1	NM_005112;NM_017491	Body;Body	0.00466413	-0.0119422		0.588906	-0.00647141
cg22329423				0.00466799	-0.137149		0.427548	0.229939
cg25433855	PPP3CA;PPP3CA;PPP3CA;PPP3CA;PPP3CA;PPP3CA	NM_001130692;NM_001130692;NM_001130691;NM_001130691;NM_000944;NM_000944	1stExon;5'UTR;1stExon;5'UTR;5'UTR;1stExon	0.00467102	0.193278		0.521824	0.122704
cg26092233				0.00467316	0.0245481		0.496287	0.0101935
cg10070151	MED29;MED29;PAF1	NM_017592;NM_017592;NM_019088	5'UTR;1stExon;Promoter	0.00468091	0.269179		0.262646	0.142566
cg24924563	TGOLN2	NM_006464	Promoter	0.00468383	0.451093		0.315616	0.169873
cg13861244				0.00468632	0.00516397		0.190088	-0.0140624
cg00564141				0.00469271	-0.112504		0.384495	-0.0439994
cg00151906	CHRNB2	NM_000748	Body	0.00469279	0.0136241		0.0819515	-0.01629
cg09702453	KIAA1530	NM_020894	Body	0.00469298	0.018154		0.885287	0.00190443
cg07569385	GJB2	NM_004004	5'UTR	0.00469748	-0.0741691		0.842388	0.0297469
cg11214362	USP7	NM_003470	Promoter	0.00470053	-0.1067		0.702024	-0.025174
cg17823829	KDM5B	NM_006618	Body	0.0047023	0.0202227		0.569895	-0.00281069
cg03778895	DLEU2	NR_002612	Promoter	0.00472161	-0.269244		0.185178	-0.272358
cg15778089	ARPP-21;ARPP-21;ARPP-21;ARPP-21	NM_016300;NM_001025068;NM_198399;NM_001025069	5'UTR;Promoter;Promoter;Promoter	0.00472347	-0.0232335		0.143919	0.0240039
cg00298324	FAM110A;FAM110A	NM_207121;NM_001042353	5'UTR;5'UTR	0.00472776	-0.376593		0.546698	-0.0719567
cg06875832	RUFY1	NM_025158	Body	0.00473089	-0.0205609		0.311679	-0.0113517
cg06197006	CRK;CRK	NM_005206;NM_016823	Promoter;Promoter	0.00473117	-0.1981		0.405598	0.149963
cg13657884				0.00473392	-0.0327113		0.265745	-0.00959563
cg12234533	ULK4	NM_017886	5'UTR	0.00473669	0.021787		0.411457	-0.0133698
cg25615585	MAPK4	NM_002747	Promoter	0.00473845	-0.357984		0.354283	0.243335
cg00322942	HELQ;MRPS18C	NM_133636;NM_016067	Promoter;Promoter	0.00474329	0.121541		0.750612	0.0534152
cg18152773	NHP2L1;NHP2L1	NM_001003796;NM_005008	Body;Body	0.00475059	0.0546503		0.880217	-0.00557189
cg08210506	TSHR;TSHR;TSHR	NM_001018036;NM_001142626;NM_000369	Body;Body;Body	0.00475452	0.0199069		0.963013	-0.000345164
cg16705086	INSL3	NM_005543	Body	0.00475988	0.0166248		0.0565082	0.0303988
cg23682913	PRKCZ;PRKCZ;PRKCZ	NM_001033581;NM_001033582;NM_002744	Body;Body;Body	0.00477623	-0.0132207		0.552205	-0.00806509
cg11749583	GLI3	NM_000168	Promoter	0.00477803	-0.63227		0.83879	-0.0609481
cg10071690	DIP2C	NM_014974	Body	0.00478023	0.0196765		0.631632	0.0052983
cg13612693	KCNQ1;KCNQ1	NM_000218;NM_181798	Body;Body	0.00478147	-0.00757899		0.603908	-0.00330156
cg18013408	UFSP1;ACHE;ACHE	NM_001015072;NM_000665;NM_015831	Promoter;3'UTR;3'UTR	0.0047823	-0.182548		0.655459	-0.0966351
cg15598244	C1orf213;C1orf213;ZNF436;C1orf213	NM_138479;NM_001008896;NM_001077195;NM_138479	3'UTR;Body;Promoter;1stExon	0.00478372	0.032076		0.520163	0.0286105
cg25305153	ASB18	NM_212556	Body	0.00478446	0.0634691		0.874865	-0.00859223
cg24701369	TNKS	NM_003747	Body	0.00478798	-0.049883		0.463942	-0.0170994
cg16921083	SOX14	NM_004189	Promoter	0.00478876	-0.288855		0.181021	-0.0734083
cg26717016	ZBTB9	NM_152735	Body	0.00479053	0.0124454		0.00700874	-0.0100659
cg08444004	HDAC4	NM_006037	Body	0.00479469	0.0164085		0.418303	0.0114744
cg16154713	ASAP1	NM_018482	Body	0.00479902	0.0189422		0.416398	0.0055431
cg10912796	FAM3D	NM_138805	Body	0.00480345	-0.261466		0.635584	0.0399569
cg11691181	ARPC2;ARPC2	NM_005731;NM_152862	Promoter;Promoter	0.0048139	-0.193644		0.72569	-0.0600235
cg04531710	EIF4G1;EIF4G1;EIF4G1;EIF4G1;EIF4G1;EIF4G1;EIF4G1	NM_198242;NM_198244;NM_198244;NM_182917;NM_198241;NM_198242;NM_198241	1stExon;5'UTR;1stExon;Promoter;5'UTR;5'UTR;1stExon	0.00483449	0.707425		0.145741	0.334159
cg27323009	TSLP;TSLP	NM_138551;NM_033035	Promoter;Body	0.00484402	-0.246813		0.377771	0.254232
cg08707875	WDR26;WDR26	NM_001115113;NM_025160	3'UTR;3'UTR	0.00484544	-0.0390785		0.510814	-0.00660156
cg09357795	KIAA0562	NM_014704	3'UTR	0.00485674	-0.0203645		0.356036	0.0119709
cg25419628	NHLRC2;DCLRE1A	NM_198514;NM_014881	Promoter;Promoter	0.00485844	0.223393		0.276621	-0.189714
cg26124670	PXN;PXN;PXN	NM_025157;NM_001080855;NM_002859	Body;Body;Body	0.0048593	-0.0100359		0.446108	-0.0083361
cg01430218				0.00485974	0.126943		0.89187	0.0115182
cg25432975	HIC1;HIC1	NM_001098202;NM_006497	Promoter;5'UTR	0.00486291	-0.225018		0.8032	-0.0466246
cg14517390	ACSBG1	NM_015162	3'UTR	0.00486351	0.0240691		0.359947	-0.00626569
cg18001983				0.00486902	-0.0433016		0.965433	0.00102851
cg06575723	SERHL2	NM_014509	Promoter	0.00487038	-0.0416486		0.382968	-0.00692026
cg07077476	SLAIN1	NM_001040153	Promoter	0.00487808	0.387465		0.239632	-0.152062
cg12473009	ALOX12B	NM_001139	Body	0.00488059	-0.418579		0.723699	0.0508902
cg24490600	PLOD1	NM_000302	Body	0.00488272	-0.0308764		0.239311	-0.00975933
cg05802745	ZNF165	NM_003447	Body	0.00488817	0.00977013		0.656972	0.00375783
cg00695214	ATAD3B	NM_031921	Body	0.00489306	-0.0165256		0.216437	0.0116329
cg27508904				0.00489398	-0.0098537		0.847737	-0.00250648
cg17575087	CNOT8	NM_004779	Promoter	0.00489874	-0.33331		0.00945261	-0.386576
cg12132429	RGSL1	NM_001137669	Body	0.00490649	0.0322985		0.529958	0.00615141
cg24899138	NEUROG1	NM_006161	Promoter	0.00491631	-0.0429275		0.572582	0.0257379
cg15620294				0.00491897	-0.324944		0.171519	0.240092
cg11309685	TMEM161B	NM_153354	Promoter	0.00492202	0.536187		0.0328671	-0.153286
cg01868612				0.00492778	0.220369		0.6334	0.0380008
cg17521120	SIGLEC8;SIGLEC8	NM_014442;NM_014442	1stExon;5'UTR	0.00492936	-0.0319574		0.204804	-0.0257884
cg22155376				0.00493493	0.0239451		0.0779746	0.0294152
cg14751552	RDH10	NM_172037	Body	0.00493505	0.0134794		0.739347	0.00233162
cg06012574	ANKRD11	NM_013275	Promoter	0.00494525	0.23867		0.973694	-0.00909238
cg02242572				0.00494591	-0.0225483		0.804828	-0.00391875
cg18210526	SYT1;SYT1	NM_001135805;NM_005639	5'UTR;5'UTR	0.00495081	-0.0513914		0.0281462	-0.0180784
cg00322698	NFYA;LOC221442;NFYA	NM_021705;NR_026938;NM_002505	3'UTR;Body;3'UTR	0.00495224	0.00454282		0.849209	0.000455926
cg19759107				0.00495462	-0.0201568		0.973681	0.00031437
cg25919123				0.00496325	-0.223655		0.238098	-0.0624659
cg19269412	OTX1	NM_014562	Promoter	0.00496455	-0.826701		0.159359	-0.604106
cg20465219	PSMA5	NM_002790	Promoter	0.00496606	-0.207163		0.976715	-0.00112384
cg08889585	DFFB;KIAA0562	NM_004402;NM_014704	Promoter;Promoter	0.00496742	-0.492657		0.748928	0.0715688
cg14013497	IKBKG;G6PD;G6PD	NM_001099856;NM_001042351;NM_000402	Promoter;Body;Body	0.0049687	-0.0320437		0.467798	0.0098541
cg12832355	DAXX;DAXX;DAXX;DAXX;DAXX;DAXX	NM_001141969;NM_001141969;NR_024517;NM_001350;NM_001141970;NM_001350	1stExon;5'UTR;Body;1stExon;1stExon;5'UTR	0.00496941	-0.339919		0.836747	-0.0451853
cg07830652	UCHL3	NM_006002	Promoter	0.00497271	-0.132272		0.575596	0.0692955
cg16963127	EPB41L2;EPB41L2;EPB41L2	NM_001135554;NM_001431;NM_001135555	5'UTR;5'UTR;5'UTR	0.00497399	-0.0420394		0.304172	-0.0264092
cg02862550	FIZ1	NM_032836	Body	0.00497744	0.0144103		0.458992	-0.00447117
cg21462681	C7orf66	NM_001024607	Body	0.0049787	0.0222499		0.316983	0.0161361
cg07439241	SRGAP3;SRGAP3	NM_001033117;NM_014850	Body;Body	0.00498445	0.0248375		0.67826	0.00430643
cg01522430	RPSAP52;HMGA2;HMGA2	NR_026825;NM_003484;NM_003483	Body;Body;Body	0.00498624	0.42563		0.392793	-0.143512
cg20493090	GTSF1	NM_144594	Body	0.00498647	0.0524825		0.0214632	-0.038489
cg20495247	UNG;UNG;UNG	NM_003362;NM_003362;NM_080911	1stExon;5'UTR;Body	0.00498919	0.218959		0.558436	0.0560849
cg18564167	LRRC1	NM_018214	Body	0.00499221	0.0192455		0.217974	-0.00902934
cg23346544				0.00500109	0.0411199		0.00415538	0.0236522
cg02058357	GABRR3	NM_001105580	1stExon	0.00500333	-0.033317		0.346495	0.00847486
cg03025473	PARD3B;PARD3B;PARD3B	NM_152526;NM_057177;NM_205863	Body;Body;Body	0.00500954	-0.0155066		0.78229	0.00790099
cg18165031	SLC39A9;ERH	NM_018375;NM_004450	Promoter;Promoter	0.00501162	-0.455545		0.233693	-0.195255
cg15847198	GUCY1A2	NM_000855	Promoter	0.00502278	0.427338		0.972075	0.00729219
cg14058932	HLA-DRA	NM_019111	Promoter	0.00502722	0.0272321		0.0333878	0.0179206
cg14540150	CTBP2;CTBP2	NM_001083914;NM_001329	Promoter;Promoter	0.00502785	0.267781		0.466642	-0.0675944
cg02722618	EHMT2;EHMT2	NM_006709;NM_025256	Body;Body	0.0050297	-0.0207408		0.528809	-0.0064054
cg16589545	DIAPH3;DIAPH3	NM_001042517;NM_030932	Body;Body	0.00503854	-0.016828		0.792392	-0.00206823
cg04863850	TUBD1;RPS6KB1	NM_016261;NM_003161	Promoter;Promoter	0.00504656	0.136607		0.927637	-0.00730361
cg03535239	VASH1	NM_014909	Body	0.00504939	-0.0145168		0.366467	-0.0103101
cg06417624	OR6V1	NM_001001667	Promoter	0.00505132	0.0157597		0.217721	0.00867484
cg26683316	C17orf37	NM_032339	Body	0.00505368	-0.281487		0.984262	0.00463353
cg27216937	APBB1;APBB1	NM_001164;NM_145689	Body;Body	0.00506527	-0.0306757		0.931927	0.00411634
cg09919787	PRRG4	NM_024081	Promoter	0.00506818	-0.449071		0.362238	-0.356096
cg01697541	TMEM97	NM_014573	Promoter	0.00506865	0.866148		0.240271	0.292154
cg00045753	PHF19	NM_015651	Body	0.00507253	-0.0234403		0.62822	0.00476801
cg02688848	ZNF17	NM_006959	Promoter	0.00507536	0.180408		0.389259	-0.120066
cg08959305	TMEM97	NM_014573	Body	0.00507734	0.277917		0.488934	0.133041
cg14504497				0.00507967	0.0178983		0.6263	-0.0125117
cg00777375				0.00508465	-0.0296317		0.83203	-0.00146202
cg20375093				0.0050862	0.0198874		0.504315	-0.00790552
cg15174977	TMEM110	NM_198563	Promoter	0.00508855	-0.121822		0.249724	0.146601
cg06054027				0.00509028	-0.0327304		0.832499	-0.00979904
cg15604337	MYCL1;MYCL1	NM_001033081;NM_001033082	Body;Body	0.00509075	-0.0121306		0.785699	-0.00558444
cg04226364	MYST2	NM_007067	Promoter	0.00510014	0.337803		0.426184	-0.291299
cg03071143	ZNF491	NM_152356	Promoter	0.00510436	0.208078		0.825356	0.0424017
cg18059321	IQCF1	NM_152397	Body	0.00511266	0.0143381		0.00356113	0.0214917
cg20276103	ARTN;ARTN;ARTN	NM_057090;NM_001136215;NM_057091	Promoter;Promoter;Promoter	0.00511277	0.310211		0.843655	-0.0357678
cg17610790				0.0051129	-0.0424788		0.0686873	-0.0198309
cg13858054	HNRNPK;RMI1;HNRNPK;HNRNPK	NM_002140;NM_024945;NM_031262;NM_031263	5'UTR;Promoter;5'UTR;Promoter	0.00511611	-0.407771		0.168369	-0.311799
cg10960632				0.00511909	-0.360984		0.447916	-0.175218
cg23181861	RPL18AP3;RPL18A	NR_001593;NM_000980	Promoter;Promoter	0.00512143	0.458037		0.972711	-0.0151881
cg16922869	H1FOO	NM_153833	Promoter	0.00512191	-0.0273087		0.299602	-0.00910338
cg20975030	RNF187	NM_001010858	Promoter	0.00512238	-0.125801		0.618581	0.0484979
cg26770479	ZNF581;ZNF580;ZNF580;ZNF580	NM_016535;NM_016202;NM_001163423;NM_207115	Promoter;1stExon;Body;Body	0.00512391	-0.342733		0.451444	0.0514165
cg11225056	FAM71E2;FAM71E2	NM_001145402;NM_001145402	5'UTR;1stExon	0.0051247	-0.0244769		0.507829	-0.00967989
cg13971265	KCNT1	NM_020822	Body	0.00512743	0.0231656		0.640502	-0.00505118
cg03515246				0.00513152	0.0136874		0.757111	0.00208689
cg20665205	SHC4	NM_203349	Body	0.00513808	0.0129834		0.307384	0.0141239
cg14666734	HSPA4L;HSPA4L	NM_014278;NM_014278	5'UTR;1stExon	0.00513884	-0.269162		0.845282	-0.0239644
cg08404702	TSC2;TSC2;TSC2	NM_001077183;NM_000548;NM_001114382	Body;Body;Body	0.00514225	0.0116253		0.187379	0.00362248
cg18899952	SHOX2;SHOX2;SHOX2	NM_001163678;NM_006884;NM_003030	Body;Body;Body	0.00514567	-0.216385		0.565816	0.0691642
cg17069650	RFC2;RFC2	NM_181471;NM_002914	Body;Body	0.00514673	-0.00768191		0.656073	-0.00388896
cg23580509				0.0051488	-0.0471668		0.492964	-0.0147267
cg00532157	ADAMTS2;ADAMTS2	NM_021599;NM_014244	Body;Body	0.00516135	-0.507666		0.869482	0.0165942
cg13483431	ZNF148	NM_021964	3'UTR	0.00517032	-0.0406503		0.903277	-0.00166118
cg04370737	BTBD7;BTBD7;KIAA1409	NM_018167;NM_001002860;NM_020818	5'UTR;5'UTR;Promoter	0.00517104	-0.169193		0.662146	-0.0880147
cg01430367				0.00517272	-0.0086086		0.901549	0.0013901
cg10163371	BANP;BANP	NM_017869;NM_079837	Body;Body	0.00517808	-0.0130637		0.31936	0.00945843
cg25770135	COL23A1	NM_173465	Body	0.00518328	0.019532		0.639241	0.0103703
cg10518475	KALRN;KALRN	NM_001024660;NM_003947	Body;Body	0.00518504	0.00989683		0.760926	-0.00430968
cg22679725	FCN3;FCN3	NM_173452;NM_003665	Promoter;Promoter	0.0051877	-0.0194015		0.341071	0.0131749
cg14008105	NAA35	NM_024635	Promoter	0.00519126	0.240171		0.154955	-0.234553
cg04815242	PHF21B;PHF21B	NM_138415;NM_001135862	Body;Body	0.00519245	0.00609795		0.126686	0.0107075
cg02895725	CSNK2A1;CSNK2A1;CSNK2A1	NM_177560;NM_177559;NM_001895	5'UTR;5'UTR;5'UTR	0.00519589	-0.0207025		0.916782	-0.00158214
cg24085606	SPEN	NM_015001	Body	0.00520264	0.0125723		0.330335	-0.019103
cg14554217	TATDN1;TATDN1;TATDN1;NDUFB9	NR_027427;NM_032026;NM_001146160;NM_005005	Promoter;Promoter;Promoter;Body	0.00520523	0.148702		0.383386	-0.240816
cg10121434	CYTH2;CYTH2	NM_004228;NM_017457	Body;Body	0.00521044	-0.151399		0.605571	-0.0508103
cg22494081	GREB1	NM_014668	Body	0.00522429	0.00810271		0.312034	-0.00838337
cg17932662	PTPN7;PTPN7	NM_002832;NM_080588	Body;Body	0.00522823	0.0135942		0.204528	0.019314
cg24055349	MDH1;C2orf86	NM_005917;NM_015910	Promoter;Promoter	0.00524332	0.464515		0.347061	0.237035
cg04861645	GPR153	NM_207370	5'UTR	0.00525798	0.0320804		0.968707	-0.000608014
cg14537031	VPS13B;VPS13B	NM_017890;NM_152564	3'UTR;3'UTR	0.00525829	0.0384279		0.851049	0.00692308
cg18186394	COL9A2	NM_001852	Promoter	0.00525837	0.0865048		0.677131	0.0687345
cg25774529	CD63;CD63	NM_001040034;NM_001780	5'UTR;5'UTR	0.00526046	-0.413533		0.380461	-0.110954
cg04551500	SYNC;SYNC	NM_030786;NM_001161708	Promoter;Promoter	0.0052662	-0.014924		0.740232	-0.00880977
cg00519490	EDEM2;EDEM2;EDEM2	NM_001145025;NM_018217;NR_026728	Body;Body;Body	0.00526805	0.266249		0.363651	-0.104406
cg15356674				0.00527228	-0.0952071		0.96009	0.00733119
cg15636421				0.00527274	0.0214427		0.926329	0.00249333
cg15406425	DNAH17	NM_173628	5'UTR	0.00527354	0.0173739		0.136232	0.0245634
cg21766722	SGK2	NM_170693	Promoter	0.0052767	-0.021703		0.825872	-0.00307231
cg06412434	AGPAT9	NM_032717	Promoter	0.00528271	0.267297		0.505186	-0.0918696
cg25005633	VARS2;VARS2;VARS2;VARS2;VARS2	NM_001167734;NM_020442;NM_001167733;NM_001167733;NM_020442	Promoter;1stExon;1stExon;5'UTR;5'UTR	0.00528304	0.256727		0.912464	-0.0355024
cg26348575	NECAP2;NECAP2;NECAP2	NM_001145277;NM_001145278;NM_018090	Promoter;Promoter;Promoter	0.00528873	0.134335		0.959687	-0.00743666
cg04993564	NSMAF;NSMAF	NM_003580;NM_001144772	Body;Promoter	0.00529011	-0.21242		0.938672	-0.00298076
cg03772072	PPARD;PPARD	NM_177435;NM_006238	Body;Body	0.0053029	0.0124194		0.304259	-0.00709594
cg21623179	TBC1D16	NM_019020	Body	0.00530484	-0.0122328		0.719155	-0.00380836
cg00022633	CDK8	NM_001260	Promoter	0.00530691	0.260356		0.794396	-0.0323969
cg05905184	DNPEP	NM_012100	Promoter	0.00530697	-0.388223		0.12942	0.193932
cg26569309	PCDHB16	NM_020957	1stExon	0.00530902	-0.0127794		0.00733995	0.0482416
cg07841371	TTLL10;TTLL10	NM_001130045;NM_153254	Body;Promoter	0.00531527	0.00714061		0.985216	-0.000121016
cg04837750	SLC9A11	NM_178527	Promoter	0.00531629	0.0622987		0.990724	-0.000516778
cg13486532				0.0053168	-0.115551		0.715204	0.0660842
cg05336067	ZNF10	NM_015394	3'UTR	0.00531942	-0.0273019		0.31791	0.0204099
cg13136556	NCRNA00162	NR_024089	Promoter	0.00532457	0.0330408		0.64724	-0.00832166
cg11289878				0.00532659	0.0205636		0.111749	0.0131574
cg00499237	NEURL3	NR_026875	Body	0.00533013	0.0163482		0.493989	-0.00964416
cg10518340	MIR548H3;C6orf167	NR_031679;NM_198468	Body;Promoter	0.00533151	-0.438891		0.198357	-0.207831
cg08713073	PCDHB18	NR_001281	Body	0.00533927	0.0134246		0.0272587	-0.0144629
cg08480901				0.0053434	-0.369741		0.777026	-0.149895
cg01034654				0.00534841	0.0230327		0.202648	0.0307234
cg10759936				0.00535136	0.0128213		0.913988	-0.00139654
cg18947553				0.00535439	-0.0152461		0.0242921	-0.0120638
cg18652900	PGLYRP2	NM_052890	Body	0.0053608	-0.217929		0.981285	-0.0197072
cg07095945	ALPK3	NM_020778	3'UTR	0.00536252	-0.0146819		0.196639	0.0114671
cg27263386	C21orf59	NM_021254	Promoter	0.00536346	0.306813		0.995837	0.000692087
cg27245577				0.00536449	-0.0366333		0.977824	-0.000928766
cg02279153				0.0053659	-0.0182897		0.732863	0.00491935
cg15152331	ITGB6	NM_000888	Body	0.00536934	-0.0184559		0.397227	-0.00686656
cg02141748	ProSAPiP1	NM_014731	Promoter	0.00537042	-0.0803797		0.714696	-0.0506503
cg12433230				0.00538665	-0.0215764		0.720492	-0.0051839
cg22007047				0.00539143	-0.0255661		0.0696687	-0.0198589
cg20024192	RORA;RORA;RORA;RORA	NM_002943;NM_134262;NM_134261;NM_134260	Body;Promoter;Body;Body	0.00539241	0.381049		0.243196	0.253894
cg24404823	ZNF496	NM_032752	Promoter	0.00539303	-0.290093		0.827336	0.0367291
cg25687507	C12orf49	NM_024738	Body	0.00539652	0.0176954		0.711964	0.00345776
cg23800587	PROZ	NM_003891	Body	0.00540567	0.0186918		0.773485	-0.00423081
cg21809762	CWC15	NM_016403	Body	0.00541247	0.0371885		0.347389	0.0175446
cg10858898	THRA;THRA	NM_199334;NM_003250	Body;Body	0.00541886	-0.0423136		0.94607	-0.00378742
cg17508025	KBTBD11	NM_014867	Promoter	0.00542277	-0.240293		0.0307174	-0.229324
cg08458170	TSHZ3	NM_020856	Body	0.00544176	0.0119452		0.238846	0.00634202
cg18669654	MACROD1	NM_014067	Body	0.0054438	0.184431		0.732504	-0.0433339
cg14435644	SFRP2	NM_003013	Promoter	0.00545033	-0.0620021		0.706826	-0.186033
cg15210127	ALPK2	NM_052947	3'UTR	0.00545334	0.0336826		0.775426	0.00473402
cg19759228				0.00545996	0.0238904		0.421138	0.0180489
cg27286840	C4orf33;C4orf33	NM_173487;NM_001099783	5'UTR;5'UTR	0.00546013	0.39208		0.974213	0.00788694
cg18130905	C18orf34;C18orf34	NM_198995;NM_001105528	3'UTR;3'UTR	0.00546116	-0.0443791		0.859992	-0.00159075
cg10740203				0.00546713	0.024103		0.399916	-0.034953
cg07287176	OSBPL5;OSBPL5;OSBPL5	NM_020896;NM_001144063;NM_145638	5'UTR;5'UTR;5'UTR	0.00546959	-0.294249		0.510247	-0.118949
cg11918172				0.00547889	-0.0228835		0.793301	0.00550466
cg06123147	ZNF407;ZNF407;ZNF407;ZNF407;ZNF407;ZNF407	NM_001146189;NM_017757;NM_001146190;NM_017757;NM_001146189;NM_001146190	1stExon;5'UTR;1stExon;1stExon;5'UTR;5'UTR	0.00548962	0.031125		0.797399	-0.00391584
cg09516959	CRHR2	NM_001883	Body	0.00549602	0.101417		0.936523	-0.00631084
cg07265985	OBSL1	NM_015311	Body	0.00549714	-0.00935698		0.383418	-0.00604988
cg03420907	MGRN1;MGRN1;MGRN1;MGRN1	NM_015246;NM_001142291;NM_001142290;NM_001142289	Body;Body;Body;Body	0.00549825	-0.014832		0.233112	-0.010164
cg24382521	C7	NM_000587	Promoter	0.00549973	0.0387356		0.980864	-0.001529
cg17486263	NR5A2;NR5A2	NM_205860;NM_003822	Body;Body	0.00550677	-0.172016		0.890128	-0.0240867
cg14083403	ASAP1	NM_018482	Body	0.00550906	0.0137711		0.093066	0.0108693
cg19871394	TMEM170B	NM_001100829	Body	0.00550927	-0.0517342		0.879118	-0.00514772
cg07507686				0.00551367	-0.161084		0.512838	-0.0953971
cg14080129				0.00551514	-0.0176077		0.0942427	-0.00921425
cg27077070				0.00552849	-0.0495977		0.536399	0.00850991
cg17382879				0.00552995	0.0159575		0.983731	0.000202121
cg18231690	ZNF592	NM_014630	5'UTR	0.00553162	-0.0280795		0.605206	-0.0110714
cg09914773	CYP3A4	NM_017460	Promoter	0.00553975	-0.0166847		0.707819	0.003145
cg09813276	ARMCX1;ARMCX1	NM_016608;NM_016608	1stExon;5'UTR	0.00555235	-0.0610665		0.994468	0.000193732
cg13534424	CAMK2B;CAMK2B;CAMK2B;CAMK2B;CAMK2B;CAMK2B;CAMK2B;CAMK2B	NM_172081;NM_172083;NM_172079;NM_172080;NM_172082;NM_001220;NM_172084;NM_172078	Promoter;Promoter;Promoter;Promoter;Promoter;Promoter;Promoter;Promoter	0.00555366	0.406141		0.611854	-0.0913576
cg23744182	GPX5;GPX5	NM_003996;NM_001509	Body;Body	0.00555697	-0.0269385		0.671228	-0.00605244
cg06903010	FAM170A;FAM170A	NM_182761;NM_001163991	Promoter;Promoter	0.00555853	0.00804814		0.958793	0.000590067
cg02746110	DNMT3A;DNMT3A;MIR1301;DNMT3A	NM_022552;NM_175630;NR_031570;NM_175629	5'UTR;5'UTR;Promoter;5'UTR	0.00555955	-0.0181254		0.909801	0.0013398
cg12740267	B3GNTL1	NM_001009905	Body	0.00556197	-0.00834195		0.0933805	0.0176728
cg06289826	ZG16	NM_152338	Promoter	0.00556867	-0.0243302		0.723991	-0.00499026
cg25188407	LSM6	NM_007080	Promoter	0.00557032	-0.401645		0.719528	-0.0740217
cg02453828	RYR1;RYR1	NM_000540;NM_001042723	Body;Body	0.00557145	0.00820135		0.781648	0.00426149
cg03993163	PRKCQ	NM_006257	Body	0.0055722	0.0189599		0.142258	-0.0135662
cg10817669				0.00557301	-0.0321551		0.764652	-0.00372103
cg19243373	PMVK	NM_006556	Promoter	0.00557605	0.479459		0.667072	0.144802
cg22126437				0.00557644	-0.0105526		0.881439	0.00125527
cg07529930	PTPRN2;PTPRN2;PTPRN2	NM_002847;NM_130842;NM_130843	Body;Body;Body	0.00557796	0.0107345		0.187384	0.0180658
cg03413835	SYNGAP1	NM_006772	Body	0.00559118	0.0806581		0.817896	-0.0281426
cg08205263	SRP19	NM_003135	Promoter	0.00561479	0.21019		0.809966	-0.0264467
cg20684718	MCM10;MCM10	NM_018518;NM_182751	Body;Body	0.00561793	0.0102455		0.313951	0.00901352
cg06706454	FBXO9;FBXO9;FBXO9	NM_033480;NM_033480;NM_033481	5'UTR;1stExon;5'UTR	0.00563441	0.704107		0.627926	-0.200319
cg00333193				0.00563934	-0.15024		0.468198	-0.105878
cg27475923	C11orf95	NM_001144936	Body	0.0056577	0.0386528		0.999217	0.000125049
cg11947423	SLC20A2	NM_006749	Body	0.00566079	-0.0320645		0.973272	-0.000621347
cg08535978	MBNL1;MBNL1;MBNL1;MBNL1;MBNL1;MBNL1;MBNL1	NM_207295;NM_207293;NM_021038;NM_207292;NM_207296;NM_207297;NM_207294	Body;Body;Body;Body;Body;Body;Body	0.00566695	-0.0167057		0.640696	0.00444867
cg05383524	MGRN1;MGRN1;MGRN1;MGRN1	NM_015246;NM_001142291;NM_001142290;NM_001142289	Body;Body;Body;Body	0.00567011	0.0205356		0.896313	0.00145165
cg19118797	TLCD2;TLCD2	NM_001164407;NM_001164407	5'UTR;1stExon	0.00567485	-0.400812		0.207451	0.217428
cg04429285	ZNF165	NM_003447	5'UTR	0.0056859	0.290351		0.875065	0.0382339
cg13419240	KRT85	NM_002283	Body	0.00569068	-0.00576172		0.687552	-0.00535146
cg24220178	FOXK2	NM_004514	Body	0.00570454	-0.0081816		0.632559	-0.00177212
cg17609600	SEMA4C	NM_017789	Promoter	0.00570965	0.175929		0.321238	-0.191742
cg27143842	B4GALNT3	NM_173593	3'UTR	0.00571095	-0.0150895		0.333409	0.0121551
cg24454219	ZNF721;PIGG;PIGG;ZNF721	NM_133474;NM_017733;NM_001127178;NM_133474	5'UTR;Promoter;Promoter;1stExon	0.00571445	0.294937		0.783385	0.0669946
cg19755241	SMCP	NM_030663	Body	0.00571621	-0.0519959		0.702319	-0.00586279
cg23139473	WRN;PURG;PURG;PURG	NM_000553;NM_013357;NM_001015508;NM_001015508	Promoter;Promoter;1stExon;5'UTR	0.00572349	0.576581		0.726577	0.0790039
cg04642923				0.00572502	0.531984		0.951875	0.0163183
cg12640305				0.00572528	-0.0353744		0.716197	-0.00793986
cg23371825	TOR2A;TOR2A;TOR2A;TOR2A	NM_001134431;NM_001134430;NM_001085347;NM_130459	Promoter;Promoter;Promoter;Promoter	0.00572868	0.227355		0.297321	-0.166017
cg16305186	NASP;NASP;NASP	NM_002482;NM_152298;NM_172164	Promoter;Promoter;Promoter	0.00573369	0.140877		0.96489	0.00487125
cg03330372	PRKAG2;PRKAG2	NM_016203;NM_001040633	Body;Body	0.00573536	0.0375169		0.903029	-0.00453582
cg25898676	GCAT	NM_014291	Promoter	0.00573694	-0.338123		0.544847	0.0777463
cg06676006				0.00573757	0.0190479		0.218944	0.0132265
cg09415386	EPB41;EPB41;EPB41;EPB41;EPB41	NM_001166007;NM_004437;NM_203343;NM_001166005;NM_203342	3'UTR;3'UTR;3'UTR;3'UTR;3'UTR	0.00574	-0.0197193		0.643359	-0.00551291
cg05576619	ST8SIA6	NM_001004470	Body	0.00574949	0.0275326		0.861623	-0.00332973
cg15313895				0.00575231	0.0214457		0.487226	-0.0321253
cg11785832	CARS2	NM_024537	Promoter	0.00575654	0.0947089		0.936314	-0.0198033
cg19795980	VPS11	NM_021729	Body	0.00575722	-0.247766		0.358048	0.115971
cg00766368	TRAPPC9;TRAPPC9	NM_001160372;NM_031466	Body;Body	0.00576893	-0.0130301		0.871746	-0.00330424
cg24995381	GPR141	NM_181791	1stExon	0.00576963	0.0196238		0.537647	0.00338501
cg20474788	MIR377	NR_029869	Promoter	0.00577023	-0.0254286		0.732804	0.00483477
cg18337287	ARID3A	NM_005224	Body	0.00577525	-0.00497788		0.515436	-0.00956233
cg09267674				0.00577554	-0.0254845		0.950242	0.00193661
cg14811319	SPACA1	NM_030960	Promoter	0.00578194	0.0238719		0.31708	0.00676621
cg01936220				0.00578553	-0.0333615		0.945781	-0.00108347
cg03118510	CMIP;CMIP	NM_030629;NM_198390	Body;Body	0.005789	-0.00799558		0.5661	0.00697596
cg04995493				0.00579747	0.00952707		0.0453235	0.0113876
cg24384519	ADCYAP1R1	NM_001118	Body	0.00580241	0.00871074		0.311447	-0.00785333
cg08815198				0.00580813	-0.0276262		0.0363561	-0.0403527
cg05597181				0.00581236	0.020832		0.77459	-0.0041554
cg17291166				0.00581549	0.0153301		0.458953	0.0147375
cg23313005	FAM193B;FAM193B	NM_019057;NR_024019	Body;Body	0.00581763	-0.0188696		0.981827	0.000417174
cg16661004	ZYG11A	NM_001004339	Body	0.00582067	0.0733116		0.505839	0.0383437
cg14504581	FAM102A;FAM102A	NM_001035254;NM_203305	Body;Body	0.00582628	0.0138219		0.743782	-0.00608059
cg00274815	ADAMTS2;ADAMTS2	NM_021599;NM_014244	Body;Body	0.00582826	-0.00641589		0.833533	0.00343713
cg25725280	TRIM62	NM_018207	Body	0.00582881	-0.00714533		0.721185	-0.00102746
cg18553732	CHKA;CHKA	NM_212469;NM_001277	Body;Body	0.00584025	-0.0129697		0.509718	-0.0122322
cg08987892	BLOC1S1	NM_001487	Promoter	0.00584053	0.421871		0.413473	0.179217
cg14227687	POP7;POP7	NM_005837;NM_005837	5'UTR;1stExon	0.00584111	-0.371317		0.611242	-0.0841501
cg27663249	LOC100128788;SRRM2	NR_027275;NM_016333	Body;Promoter	0.00585051	0.0199268		0.199225	0.0215535
cg05457628	RUFY1;RUFY1;RUFY1	NM_001040452;NM_025158;NM_001040451	Promoter;Body;Promoter	0.00585068	-0.180043		0.922406	-0.100782
cg26614578	C12orf52;DDX54;DDX54	NM_032848;NM_001111322;NM_024072	5'UTR;Promoter;Promoter	0.0058535	0.163649		0.867554	-0.032557
cg06357945				0.00585622	-0.0170739		0.130195	0.015542
cg03126199	ZNF486	NM_052852	Promoter	0.00585891	0.029536		0.54981	0.0161251
cg01597963	RNGTT	NM_003800	Body	0.00585964	-0.0281628		0.568829	-0.00556675
cg16431961	CCDC88C	NM_001080414	Body	0.0058721	-0.00867931		0.683545	-0.00481409
cg04609126	RHOB	NM_004040	Promoter	0.00587732	-0.227735		0.913508	0.0272649
cg09001777	FUT3;FUT3;FUT3;FUT3	NM_001097641;NM_001097640;NM_000149;NM_001097639	Promoter;Promoter;Promoter;Promoter	0.00588091	-0.0240965		0.682241	0.0114328
cg11142525	SOCS7	NM_014598	3'UTR	0.00588267	0.0112563		0.47551	-0.00642234
cg04631994	THSD4	NM_024817	Body	0.00588973	0.0320646		0.871966	-0.00167065
cg27401395	AGT	NM_000029	Promoter	0.00590538	-0.0137525		0.704165	-0.00691568
cg25698089	MTFMT	NM_139242	1stExon	0.00590832	0.0691039		0.312957	-0.0744156
cg23323297	SHANK1	NM_016148	Body	0.00590924	-0.0414166		0.279014	0.03557
cg26685735	COL4A3;COL4A4;COL4A3;COL4A4;COL4A3;COL4A3	NM_031366;NM_000092;NM_031365;NM_000092;NM_000091;NM_031362	Promoter;5'UTR;Promoter;1stExon;Promoter;Promoter	0.00590968	-0.141989		0.0715174	0.392226
cg20882852	SERINC1;PKIB	NM_020755;NM_181794	Body;Promoter	0.00591023	-0.19891		0.349767	-0.245431
cg06653203	WNT7A	NM_004625	Body	0.00592155	0.0278947		0.901695	-0.00459488
cg04453648	CARD14	NM_024110	Body	0.00592271	0.0103336		0.027569	0.0288217
cg13226797	GAB2;GAB2	NM_012296;NM_080491	Promoter;Body	0.00592875	-0.0121254		0.586174	0.00609759
cg04825429				0.00594264	-0.135701		0.61717	0.0609029
cg01110797	LOC221710	NM_001135575	Promoter	0.00594449	0.258531		0.463063	-0.127294
cg18951227	INPP5A	NM_005539	Body	0.00594677	-0.0272429		0.77385	-0.00296399
cg01793593	ROBO1;ROBO1;ROBO1;ROBO1	NM_001145844;NM_001145845;NM_002941;NM_133631	Body;Body;Body;Body	0.00595222	0.217902		0.291736	-0.148881
cg07546262				0.00595406	0.159929		0.367184	0.149997
cg02784464	PLEKHG1	NM_001029884	Body	0.0059618	-0.021368		0.596958	0.00891859
cg08247297	COL18A1;COL18A1;COL18A1	NM_130444;NM_030582;NM_130445	Body;Body;Body	0.00596538	0.014181		0.883384	-0.00319316
cg12023589	HNRNPD;HNRNPD;HNRNPD;HNRNPD	NM_031369;NM_001003810;NM_002138;NM_031370	1stExon;1stExon;1stExon;1stExon	0.00597691	-0.25818		0.830639	0.0265549
cg16652521				0.00598593	-0.0222235		0.844364	-0.014965
cg06403289	ZBTB7A	NM_015898	5'UTR	0.00599754	-0.499963		0.580294	-0.105233
cg23548670	RNLS;RNLS	NM_001031709;NM_018363	Body;Body	0.00599757	0.0297166		0.657338	-0.00460453
cg19797659	OAZ2	NM_002537	Body	0.00600248	0.284474		0.0694052	-0.173566
cg19593314	C5orf56	NM_001013717	Promoter	0.00600625	0.368781		0.818576	-0.0419538
cg05848785	C10orf105;C10orf105;CDH23	NM_001168390;NM_001164375;NM_022124	5'UTR;Promoter;Body	0.00600862	-0.0125766		0.637794	-0.0047088
cg03732936	DEGS1;DEGS1;DEGS1;DEGS1	NM_003676;NM_144780;NM_144780;NM_003676	5'UTR;5'UTR;1stExon;1stExon	0.00601237	0.197266		0.677518	0.0498524
cg03518503	PLEKHH3;PLEKHH3	NM_024927;NM_024927	5'UTR;1stExon	0.00601264	-0.398076		0.352787	0.170731
cg14912223	KIAA1688	NM_025251	Body	0.00601802	-0.0275128		0.57908	0.00581176
cg18035537	GRIN2C	NM_000835	Promoter	0.00602014	0.432343		0.723499	0.168506
cg11798390	NOLC1	NM_004741	Promoter	0.00602571	0.223946		0.968859	-0.00628464
cg00853189	UBE3C	NM_014671	Body	0.00602898	-0.0248887		0.229932	0.0217653
cg02838825	TARBP1	NM_005646	Body	0.00603551	-0.0275006		0.651806	-0.00663669
cg23479034	TMEM232	NM_001039763	Body	0.00603888	-0.0287849		0.765205	-0.00555645
cg22504094	AP3D1;AP3D1	NM_001077523;NM_003938	Body;Body	0.00604217	-0.0210413		0.721871	-0.00805277
cg04343891	PRDM8;PRDM8	NM_020226;NM_020226	5'UTR;1stExon	0.00604274	0.284081		0.879681	-0.0307387
cg00623328	RAB43	NM_198490	Promoter	0.00604328	-0.218679		0.898659	0.0246158
cg12699327	LOC153328	NM_145282	Body	0.00604449	0.29613		0.0877703	-0.0882675
cg04887544				0.00604711	0.0315413		0.991798	-0.000169174
cg16016465				0.00606103	-0.0198984		0.689264	0.0109466
cg06298689	RTTN	NM_173630	Body	0.00606769	0.0311645		0.132356	0.0327336
cg16023306	POP4;POP4	NR_027368;NM_006627	Body;3'UTR	0.00607439	0.0472844		0.169142	-0.0297489
cg13993802	CUL5;CUL5	NM_003478;NM_003478	5'UTR;1stExon	0.00607865	0.316952		0.653813	0.096712
cg09000302	ANO10	NM_018075	Body	0.0060803	0.105681		0.695175	0.0334624
cg13086581	GLUL;GLUL;GLUL;GLUL	NM_001033056;NM_001033044;NM_001033056;NM_002065	1stExon;5'UTR;5'UTR;5'UTR	0.0060867	0.366026		0.814089	0.046313
cg04590790	ADCY2	NM_020546	Body	0.00609616	0.056287		0.392727	-0.0362088
cg12419052	ZIC1	NM_003412	Promoter	0.00610189	0.124748		0.0481043	-0.30959
cg16905527	RCAN3	NM_013441	5'UTR	0.00610227	0.274848		0.432778	-0.28686
cg08336593	ZNF200;ZNF200;ZNF200;ZNF200;ZNF200;ZNF200	NM_003454;NM_001145446;NM_001145448;NM_198088;NM_198087;NM_001145447	Body;Body;Body;Body;Body;Body	0.00610339	0.0175245		0.953525	-0.000497798
cg11349423	OPCML	NM_001012393	Body	0.00610723	0.0164499		0.934781	0.000657184
cg01404873	DLEU2	NR_002612	Promoter	0.00610973	-0.0937922		0.833913	-0.0377815
cg07387734	NFYC;NFYC;NFYC;NFYC;MIR30E;NFYC	NM_001142589;NM_014223;NM_001142587;NM_001142588;NR_029846;NM_001142590	Body;Body;Body;Body;Promoter;Body	0.00612095	-0.0954162		0.695463	-0.0145803
cg22234344	HIBCH;HIBCH	NM_198047;NM_014362	Promoter;Promoter	0.00613001	0.238944		0.873303	0.0204752
cg07091958	RTF1	NM_015138	Body	0.00613864	0.29023		0.619264	0.0688503
cg16906347	ARRB1;ARRB1	NM_004041;NM_020251	Promoter;Promoter	0.00613943	-0.256799		0.164625	-0.299673
cg12323089	MRPL46;MRPS11;MRPS11	NM_022163;NM_022839;NM_176805	Promoter;Body;Body	0.00614312	-0.302905		0.20476	0.194521
cg07851808	NR2C2	NM_003298	Promoter	0.00615665	0.373018		0.22478	0.349924
cg02268171				0.00617182	0.0795225		0.783968	0.0690691
cg10962125	FRAT2	NM_012083	Promoter	0.00617686	0.12313		0.707503	0.042927
cg12329404	COL6A2;COL6A2;COL6A2	NM_058175;NM_001849;NM_058174	Body;Body;Body	0.00618316	-0.0217717		0.98059	0.000244559
cg18802601	RAI14;RAI14;RAI14;RAI14;RAI14;RAI14	NM_001145525;NM_001145520;NM_001145521;NM_015577;NM_001145523;NM_001145522	Body;Body;Body;Body;Body;Body	0.00618709	-0.0280216		0.152279	0.0155321
cg05064937	TYSND1;TYSND1	NM_173555;NM_001040273	Promoter;Promoter	0.00619125	0.238372		0.761829	-0.0212341
cg10374248				0.00619129	-0.012851		0.802571	-0.00251977
cg04738447	WDR90	NM_145294	Body	0.00619138	0.0118616		0.248174	0.0170863
cg18145810	REG3G;REG3G	NM_001008387;NM_198448	Promoter;Promoter	0.00619338	-0.0279073		0.0388947	-0.0198581
cg20944303	GGCX;GGCX	NM_000821;NM_001142269	Promoter;Promoter	0.00619395	-0.150805		0.847604	-0.0248854
cg02380813	GNAQ	NM_002072	Body	0.00620259	-0.143943		0.448723	0.148168
cg14784653	BEND7;BEND7	NM_152751;NM_001100912	Promoter;Promoter	0.00620344	0.0160304		0.0406687	-0.0139686
cg01058004	DEFB136	NM_001033018	Promoter	0.0062063	-0.0270395		0.654954	-0.00418836
cg14546708	DBN1;DBN1	NM_080881;NM_004395	Promoter;Promoter	0.00620851	-0.360163		0.521265	0.0835749
cg27530316	RUVBL2;GYS1;GYS1;GYS1	NM_006666;NM_002103;NM_001161587;NR_027763	Promoter;Promoter;Promoter;Promoter	0.00621196	0.131749		0.945251	0.00552858
cg10490795	SYNPO	NM_007286	Body	0.00621406	-0.130302		0.924636	-0.0228956
cg03674224	ZFYVE28	NM_020972	Body	0.00622986	-0.00676246		0.921687	0.000448054
cg05145776	FAM19A2	NM_178539	Promoter	0.00623917	0.520585		0.553658	-0.0549608
cg15079455	EEFSEC	NM_021937	Body	0.00624804	0.0309923		0.572053	-0.00452769
cg15339142	VEZT	NM_017599	Body	0.00625396	0.0879432		0.689232	-0.0610999
cg09327628	MARCKSL1;MARCKSL1	NM_023009;NM_023009	5'UTR;1stExon	0.00626139	0.244871		0.317101	0.0797514
cg06346335				0.00626339	0.0159633		0.495826	0.0180964
cg25235159	KBTBD4;KBTBD4;NDUFS3;KBTBD4	NM_016506;NM_018095;NM_004551;NR_024222	5'UTR;Body;Promoter;Body	0.00626344	0.393388		0.124546	0.09741
cg08894480	ANK1	NM_001142446	Body	0.0062704	-0.0142964		0.530046	0.00293449
cg01374047	HCFC1R1;HCFC1R1;HCFC1R1;THOC6;THOC6;THOC6;HCFC1R1;THOC6;HCFC1R1	NM_017885;NM_001002017;NM_001002017;NM_024339;NM_001142350;NM_024339;NM_001002018;NM_001142350;NM_017885	5'UTR;1stExon;5'UTR;1stExon;5'UTR;5'UTR;5'UTR;1stExon;1stExon	0.00627043	0.283265		0.728347	-0.0660966
cg22995488	DNAH8	NM_001371	3'UTR	0.0062793	-0.0492067		0.308297	-0.0343194
cg06025631	BDNF;BDNF;BDNF;BDNF;BDNF;BDNF;BDNF;BDNF;BDNF;BDNF;BDNF;BDNF;BDNF;BDNF;BDNF;BDNF;BDNF;BDNF;BDNF	NM_170731;NM_170732;NM_001143810;NM_001143806;NM_001143812;NM_001709;NM_001143808;NM_001143811;NM_001143805;NM_001143813;NM_001143815;NM_001143808;NM_001143809;NM_170733;NM_001143807;NM_001143810;NM_001143814;NM_170734;NM_001143811	Body;5'UTR;1stExon;5'UTR;Promoter;Promoter;5'UTR;1stExon;5'UTR;Promoter;Promoter;1stExon;1stExon;5'UTR;5'UTR;5'UTR;Promoter;Promoter;5'UTR	0.00629209	0.628494		0.899766	-0.0179093
cg16012773	SLC26A7;SLC26A7	NM_052832;NM_134266	Body;Body	0.0062925	0.0366895		0.745815	0.0067015
cg16209630	ZNHIT2	NM_014205	1stExon	0.00630253	-0.467792		0.0112097	-0.400534
cg26821003				0.00630419	-0.00997716		0.309603	0.0146597
cg18883951	SCNN1A	NM_001159575	Promoter	0.00630919	0.0151559		0.817985	-0.00452992
cg16079958	MAP1B	NM_005909	Body	0.00631038	0.503214		0.291368	0.262354
cg09100373				0.00631093	0.0458201		0.0922296	0.0172213
cg24410949	NLE1;NLE1	NM_001014445;NM_018096	3'UTR;3'UTR	0.00632024	-0.0166189		0.907927	0.00140925
cg06942197	SMARCE1;SMARCE1	NM_003079;NM_003079	1stExon;5'UTR	0.00632391	-0.0722213		0.924281	-0.0122971
cg26970113	UBE2B	NM_003337	Body	0.00632708	0.0631171		0.500908	0.0258794
cg23681730	TRIM44	NM_017583	Promoter	0.0063283	-0.0587412		0.768695	-0.018649
cg07797221	HIGD2A;NOP16	NM_138820;NM_016391	Promoter;Promoter	0.00633074	-0.220129		0.247594	-0.0873333
cg00204262	ECH1	NM_001398	Promoter	0.00633129	0.0319755		0.502437	-0.0207893
cg17210004				0.00633153	0.0490155		0.0306389	-0.0294255
cg07759570	GRAMD1A;GRAMD1A	NM_020895;NM_001136199	Body;Body	0.00633631	-0.454649		0.577787	-0.13881
cg13718943				0.00633726	-0.00774074		0.552583	0.00417263
cg00672507	HGSNAT	NM_152419	Body	0.00633782	0.513679		0.0527579	-0.295966
cg24298294				0.00634314	0.208623		0.745992	0.0455612
cg00577786	C11orf60;C11orf60;C11orf60;C11orf60	NM_020153;NM_001168618;NM_020153;NM_001168618	5'UTR;5'UTR;1stExon;1stExon	0.00635058	-0.307476		0.436382	-0.156039
cg02884239	SEPT9;SEPT9;SEPT9;SEPT9	NM_001113493;NM_001113492;NM_001113491;NM_006640	Promoter;5'UTR;Body;Body	0.00635614	0.237748		0.541204	0.0936674
cg25615509	C22orf30	NM_173566	Promoter	0.00635659	-0.33169		0.672474	0.117861
cg03771900	C11orf68;C11orf68;DRAP1	NM_001135635;NM_031450;NM_006442	Promoter;Promoter;Promoter	0.00635967	-0.55434		0.238961	0.149053
cg05922971	ZNF131	NM_003432	Promoter	0.00636065	-0.283831		0.874389	-0.0421375
cg05752096	RNF40;C16orf93	NM_014771;NM_001014979	Body;Promoter	0.0063691	0.328372		0.957265	-0.0140647
cg09059880	C11orf87	NM_207645	3'UTR	0.00636994	0.0209026		0.708212	-0.00615658
cg24484103	VRK3;ZNF473;ZNF473;VRK3	NM_016440;NM_015428;NM_001006656;NM_001025778	Promoter;Promoter;Promoter;Promoter	0.00637099	0.268271		0.685277	0.0496214
cg27424853	ACSF3;ACSF3;ACSF3	NM_174917;NR_023316;NM_001127214	Body;Body;Body	0.00637635	-0.0188233		0.873035	0.00160553
cg21187352	GRM7;GRM7	NM_000844;NM_181874	1stExon;1stExon	0.00637668	-0.277063		0.917291	0.0967941
cg24346659	DENND3	NM_014957	Body	0.00637956	0.0126923		0.954843	0.000363039
cg13023584	PCDHGA4;PCDHGA12;PCDHGA11;PCDHGA11;PCDHGA9;PCDHGA1;PCDHGB1;PCDHGB6;PCDHGB3;PCDHGB7;PCDHGA6;PCDHGA8;PCDHGA10;PCDHGA5;PCDHGB4;PCDHGA3;PCDHGA2;PCDHGB2;PCDHGA7;PCDHGB5	NM_018917;NM_003735;NM_032092;NM_018914;NM_018921;NM_018912;NM_018922;NM_018926;NM_018924;NM_018927;NM_018919;NM_032088;NM_018913;NM_018918;NM_003736;NM_018916;NM_018915;NM_018923;NM_018920;NM_018925	Body;Body;Body;Body;Body;Body;Body;Body;Body;Body;Body;Body;Body;Body;Body;Body;Body;Body;Body;Body	0.00638111	-0.0138476		0.755095	0.00338698
cg10994086				0.00638177	0.00799693		0.517957	0.00987972
cg10197546	FBXO16	NM_172366	Promoter	0.00638849	0.344453		0.428027	-0.138298
cg26176717	ITGB3	NM_000212	Body	0.00639026	-0.0209163		0.183395	0.024011
cg10172801	POT1;POT1;POT1;POT1;POT1	NR_003104;NM_015450;NR_003102;NR_003103;NM_001042594	Promoter;Promoter;Promoter;Promoter;Promoter	0.0063927	0.41177		0.264207	-0.158486
cg08937613	GAK	NM_005255	Body	0.00640044	0.0142008		0.433714	-0.0116413
cg00938859	SDHAP3	NR_003263	Body	0.00640253	-0.0165764		0.649363	0.00968912
cg00050289	SMURF2	NM_022739	Body	0.00640522	0.0284342		0.777512	-0.00762571
cg14481469	PRKAG2;PRKAG2;PRKAG2	NM_016203;NM_001040633;NM_024429	Body;Body;Body	0.00641393	-0.0209568		0.976498	0.000675067
cg15859416	SPTB;SPTB	NM_000347;NM_001024858	Body;Body	0.00641821	-0.0223055		0.757349	-0.00562907
cg04342762	DYNC1I1;DYNC1I1;DYNC1I1	NM_001135557;NM_004411;NM_001135556	Body;Body;Body	0.0064198	0.255301		0.47201	-0.0820858
cg15236866	DLX1;DLX1	NM_178120;NM_001038493	Promoter;Promoter	0.0064234	-0.106779		0.272167	0.119682
cg05350939	LMF1	NM_022773	Body	0.00642517	0.0322423		0.853191	-0.00250469
cg24086329	LOC653653	NR_027408	Promoter	0.00643152	0.0395642		0.575058	-0.00789459
cg22904577	SC4MOL;SC4MOL	NM_006745;NM_001017369	Promoter;Promoter	0.00643386	-0.280508		0.967852	-0.00635987
cg25815021	SH3RF3;LOC100287216	NM_001099289;NR_029193	Promoter;Body	0.00643947	-0.134656		0.602804	-0.0912841
cg01761478	VARS;C6orf27	NM_006295;NM_025258	Body;Promoter	0.0064484	-0.0259464		0.12478	-0.046783
cg25121332	LTBP1	NM_206943	Promoter	0.00645437	0.21575		0.372192	0.0818266
cg23461824	CALD1;CALD1;CALD1;CALD1;CALD1	NM_033139;NM_033157;NM_033140;NM_033138;NM_004342	Body;Body;Body;Body;Body	0.00645465	-0.0303794		0.710921	-0.00538523
cg00781378	NLGN1	NM_014932	3'UTR	0.00646278	0.00614105		0.247161	-0.011196
cg17949364	ADAM15;ADAM15;ADAM15;ADAM15;ADAM15;ADAM15	NM_207194;NM_207196;NM_207197;NM_003815;NM_207195;NM_207191	Body;Body;Body;Body;Body;Body	0.00646422	0.0194853		0.406484	0.00920208
cg13680844	TLR9	NM_017442	Body	0.0064681	-0.00821088		0.258811	0.00656249
cg15507449				0.00647525	-0.0127101		0.914783	0.000894925
cg24298421	CASZ1;CASZ1	NM_001079843;NM_017766	Promoter;Promoter	0.00647839	-0.224409		0.0775186	0.142546
cg10113334	CSMD3;CSMD3	NM_052900;NM_198123	Body;Body	0.00648523	-0.28178		0.130064	0.241257
cg27560250				0.00648815	-0.0328104		0.0481876	-0.0223689
cg21035374	NWD1;NWD1	NM_001007525;NM_001007525	1stExon;5'UTR	0.00648938	0.0242225		0.448446	0.0107113
cg12864868				0.00649112	-0.0138306		0.767603	-0.00172279
cg20828897	KCNQ1;KCNQ1	NM_000218;NM_181798	Body;Body	0.0064932	0.0134578		0.387505	0.00788055
cg03942932				0.00649445	0.345222		0.94135	0.00836526
cg23850913	JARID2	NM_004973	Body	0.00649524	-0.0126082		0.856123	0.00202526
cg16392574	HNRNPUL2;TTC9C	NM_001079559;NM_173810	1stExon;Promoter	0.00649564	0.335364		0.286486	0.236952
cg22929104	ZBTB11;LOC100009676	NM_014415;NR_024407	Promoter;Body	0.00649693	0.234438		0.92585	-0.0137957
cg09200294				0.00649776	0.164889		0.322559	-0.0903261
cg04095070	VAT1L	NM_020927	Body	0.00650232	0.0567805		0.0784774	-0.0639305
cg10176514	CAMTA1	NM_015215	Body	0.00650273	0.0289068		0.602406	0.00772691
cg23623486	NUBPL	NM_025152	Promoter	0.00650306	-0.164443		0.254184	0.124666
cg23172606	ANKS3;C16orf71;ANKS3	NM_133450;NM_139170;NM_133450	1stExon;Promoter;5'UTR	0.00651602	0.108192		0.608839	-0.0435876
cg03001116	ROR2	NM_004560	Body	0.0065161	-0.222006		0.880302	-0.039706
cg20016416	SPTBN2	NM_006946	Promoter	0.00651847	0.00716952		0.251272	0.0101357
cg26197915	PTPRJ;PTPRJ	NM_002843;NM_001098503	Body;Body	0.00651928	0.0366819		0.757718	0.0178976
cg07569939	BATF	NM_006399	Body	0.00652214	0.0233267		0.752542	-0.00358328
cg03648724	C22orf34	NR_026997	Promoter	0.00652542	-0.0193722		0.527434	-0.00790309
cg20055965				0.00652859	-0.0274634		0.751887	-0.0191521
cg13719412				0.00652892	0.00867926		0.317036	-0.0198118
cg07575174	AP1M1;AP1M1	NM_032493;NM_001130524	Promoter;Promoter	0.00653268	0.194419		0.482423	-0.10055
cg14319842	NFRKB;NFRKB	NM_006165;NM_001143835	3'UTR;3'UTR	0.00653467	0.0254458		0.279706	-0.0159838
cg18487609	JUND	NM_005354	Promoter	0.00654647	-0.2413		0.621468	-0.0920173
cg09084279	FSCN2;FSCN2	NM_001077182;NM_012418	Promoter;Promoter	0.00654882	0.0275421		0.287346	-0.0175443
cg11831058	CNBP;CNBP;CNBP;CNBP;CNBP;CNBP;CNBP;CNBP;CNBP;CNBP;CNBP;CNBP	NM_001127193;NM_001127192;NM_001127194;NM_001127196;NM_001127195;NM_001127192;NM_001127194;NM_003418;NM_003418;NM_001127195;NM_001127196;NM_001127193	1stExon;5'UTR;5'UTR;5'UTR;5'UTR;1stExon;1stExon;1stExon;5'UTR;1stExon;1stExon;5'UTR	0.00654986	0.0851475		0.902577	-0.0231478
cg23487226				0.00655009	-0.0126306		0.497422	0.019376
cg24178621	SLC6A3	NM_001044	Body	0.0065524	0.020835		0.67629	-0.00470268
cg12532398	NHEDC2;NHEDC2	NM_178833;NM_178833	1stExon;5'UTR	0.00655741	0.60565		0.806615	0.107271
cg11865513				0.00656255	-0.0377348		0.423958	-0.0200572
cg15032897				0.00656473	-0.025661		0.893897	-0.00279594
cg13804788	MEG8	NR_024149	Promoter	0.00656795	0.0296583		0.694544	-0.0119683
cg03209684	ST3GAL2	NM_006927	Promoter	0.0065755	0.101438		0.606848	-0.0621315
cg22840234				0.00657645	-0.0206895		0.668973	-0.0057226
cg14047339	RUNX2;RUNX2;SUPT3H;SUPT3H;SUPT3H;SUPT3H	NM_001015051;NM_001024630;NM_181356;NM_181356;NM_003599;NM_003599	Body;Body;5'UTR;1stExon;1stExon;5'UTR	0.00657944	0.061822		0.724535	-0.0131637
cg21627409	PCDHGA4;PCDHGA11;PCDHGA11;PCDHGA9;PCDHGA1;PCDHGB1;PCDHGB6;PCDHGA12;PCDHGB3;PCDHGB7;PCDHGA6;PCDHGA8;PCDHGA10;PCDHGA5;PCDHGB4;PCDHGA3;PCDHGA2;PCDHGA12;PCDHGB2;PCDHGA7;PCDHGB5	NM_018917;NM_032092;NM_018914;NM_018921;NM_018912;NM_018922;NM_018926;NM_003735;NM_018924;NM_018927;NM_018919;NM_032088;NM_018913;NM_018918;NM_003736;NM_018916;NM_018915;NM_032094;NM_018923;NM_018920;NM_018925	Body;Body;Body;Body;Body;Body;Body;Promoter;Body;Body;Body;Body;Body;Body;Body;Body;Body;Promoter;Body;Body;Body	0.00658645	-0.0161006		0.191189	0.0118176
cg09085639	MRPL12	NM_002949	Body	0.00658743	0.118675		0.341741	-0.0763519
cg12184864				0.00659273	0.439206		0.671634	0.0666554
cg18486850	NFATC1;NFATC1;NFATC1;NFATC1;NFATC1	NM_006162;NM_172388;NM_172389;NM_172387;NM_172390	Body;5'UTR;Body;Body;Body	0.00659429	-0.0136513		0.909716	0.000859138
cg05015495	ANKRD32	NM_032290	5'UTR	0.00659662	-0.0300379		0.824946	0.00312343
cg18124201	SULF2;SULF2;SULF2;SULF2;SULF2	NM_198596;NM_001161841;NM_001161841;NM_018837;NM_198596	1stExon;1stExon;5'UTR;Promoter;5'UTR	0.00660565	0.596026		0.522694	-0.135143
cg14237223				0.00661657	0.0246836		0.706011	-0.00833185
cg12387700	MCOLN3;MCOLN3	NM_018298;NM_018298	1stExon;5'UTR	0.00661956	0.397147		0.91878	-0.0287281
cg20269185				0.00662212	0.0115377		0.911563	0.00217227
cg26508619	GABRG3	NM_033223	Promoter	0.00662983	-0.0181272		0.196441	0.0136052
cg01251434				0.00663034	0.0155421		0.651325	-0.0143521
cg03387111	PCNP	NM_020357	Promoter	0.00663515	-0.274043		0.679436	0.104194
cg07912161	PI16	NM_153370	Body	0.00663579	-0.0221388		0.985395	-0.00024233
cg13414916	VIM	NM_003380	Body	0.00663788	0.194475		0.954325	-0.0216138
cg25927642	CENPP;NOL8;CENPP;NOL8	NM_001012267;NR_024020;NM_001012267;NM_017948	1stExon;Promoter;5'UTR;Promoter	0.00663957	0.248654		0.256593	-0.142791
cg02342362	DHPS;DHPS;DHPS	NM_013406;NM_001930;NM_013407	Promoter;Promoter;Promoter	0.00664634	-0.079961		0.78585	0.0471302
cg25609143	ITPKA	NM_002220	Promoter	0.00666781	0.443573		0.374089	0.184534
cg10073349	MEX3D	NM_203304	Promoter	0.00666901	0.278924		0.9126	-0.0190716
cg06916620				0.00667924	-0.0359639		0.897229	-0.00154684
cg05956150	RORA	NM_134261	Body	0.00668622	-0.0462543		0.683026	-0.0110385
cg05890616	C17orf105	NM_001136483	Body	0.00669146	-0.0187732		0.428332	0.00608145
cg18296078	KIAA1949;KIAA1949;KIAA1949	NM_133471;NM_001134870;NM_133471	5'UTR;5'UTR;1stExon	0.00669524	0.423956		0.97292	-0.00499972
cg16072340	BAALC;BAALC	NM_024812;NM_001024372	Body;Body	0.00670493	-0.0251156		0.738711	0.00194369
cg17040483	PODXL;PODXL	NM_001018111;NM_005397	Body;Body	0.00671135	0.0317019		0.283391	-0.0104207
cg11703759				0.0067115	0.0196798		0.856786	0.00121722
cg08394070	PLCE1;PLCE1	NM_016341;NM_001165979	3'UTR;3'UTR	0.00672086	-0.0295647		0.418385	0.0188179
cg07104919	C11orf49;C11orf49;C11orf49;C11orf49	NM_001003676;NM_001003678;NM_001003677;NM_024113	Promoter;Promoter;Promoter;Promoter	0.00672529	-0.0794915		0.476568	-0.0393437
cg09137135	MIR148B;COPZ1	NR_029894;NM_016057	Promoter;Body	0.00672976	-0.033456		0.090513	0.0430725
cg02989453				0.00673173	-0.0286138		0.338449	0.00852789
cg18766685				0.00673265	-0.0136765		0.841538	-0.00311238
cg11179695	ARHGAP18	NM_033515	Body	0.00673281	-0.0202106		0.0797204	-0.0110179
cg02010013				0.00674539	-0.02738		0.643565	-0.00918176
cg14192291	BARHL1	NM_020064	3'UTR	0.00676246	-0.148692		0.0568595	-0.276488
cg27558006	CP110	NM_014711	3'UTR	0.00676787	-0.0315044		0.637334	0.00819867
cg24635157	HNRNPH1	NM_005520	Promoter	0.00676805	0.181434		0.500407	0.100805
cg23410483				0.00677628	-0.214567		0.277582	0.0478472
cg02707264	MYRIP	NM_015460	5'UTR	0.00677943	0.107675		0.894223	0.010159
cg18108009	NFATC1;NFATC1;NFATC1;NFATC1;NFATC1	NM_006162;NM_172388;NM_172389;NM_172387;NM_172390	Body;5'UTR;Body;Body;Body	0.00678082	-0.0185224		0.519194	-0.00605208
cg23458843	AGAP2	NM_014770	Promoter	0.00678396	0.027033		0.448008	0.0319473
cg01389728	PRKCQ	NM_006257	5'UTR	0.00679528	0.052334		0.993024	-0.000773547
cg18124955	ITGA6;ITGA6;ITGA6;ITGA6	NM_000210;NM_001079818;NM_000210;NM_001079818	5'UTR;1stExon;1stExon;5'UTR	0.0067982	0.258658		0.807507	0.0423219
cg20242975	UBL5;UBL5	NM_024292;NM_001048241	3'UTR;3'UTR	0.00680411	0.0233408		0.831324	0.00118477
cg03218909	HAPLN2	NM_021817	Promoter	0.00680458	-0.142176		0.67657	-0.0505647
cg11122899				0.00681352	-0.311693		0.335092	-0.12439
cg18502727				0.00682476	0.0121516		0.685781	-0.00329816
cg07378472	PHF14;PHF14	NM_001007157;NM_014660	Promoter;Promoter	0.00683988	0.0220089		0.292781	-0.104497
cg17629793	ZNF574	NM_022752	Promoter	0.00684023	0.239586		0.890564	-0.0154212
cg12989020	ARID1B;ARID1B;ARID1B	NM_175863;NM_017519;NM_020732	Promoter;Promoter;Promoter	0.00684049	0.171161		0.46818	0.120364
cg19372337	SPTY2D1	NM_194285	Promoter	0.00684515	0.33726		0.341538	-0.169243
cg09992805				0.00685025	0.327615		0.265608	0.0442191
cg21275663	PFKL;PFKL	NR_024108;NM_002626	Body;Body	0.00685073	0.00566561		0.355973	0.00531004
cg08611549				0.00685104	0.0227052		0.368014	0.00993377
cg15845122	ZNF292	NM_015021	Body	0.00685356	-0.0228508		0.670445	0.00681133
cg00033551	MGRN1;MGRN1;MGRN1;MGRN1	NM_001142291;NM_015246;NM_001142290;NM_001142289	3'UTR;Body;3'UTR;Body	0.0068594	0.0168244		0.0853537	-0.00969012
cg16754967	RSU1;RSU1	NM_152724;NM_012425	Promoter;Promoter	0.00685997	0.196142		0.973683	-0.0032683
cg21647752	NUP153	NM_005124	Promoter	0.00686064	0.0873002		0.0334228	-0.133664
cg22946679	PPP1R10	NM_002714	Body	0.00686202	-0.0171646		0.95997	-0.000363108
cg26209546	NDUFS8	NM_002496	5'UTR	0.00686284	-0.740714		0.503154	-0.14389
cg07841529				0.00686623	-0.281724		0.579599	0.0869518
cg14028143	AMOTL1	NM_130847	Body	0.00687783	-0.102807		0.825966	0.0133011
cg22466784	PDGFA;PDGFA	NM_002607;NM_033023	Body;Body	0.00687784	-0.0242135		0.44138	-0.0155523
cg25274320	ZNHIT2	NM_014205	Promoter	0.0068874	-0.0149734		0.113969	-0.0134994
cg10209048				0.00688993	-0.0165112		0.580099	0.00492541
cg02494059	LANCL2;LANCL2	NM_018697;NM_018697	1stExon;5'UTR	0.00689043	0.315401		0.0222022	0.277062
cg20209956	CCKBR	NM_176875	1stExon	0.00689673	-0.111015		0.279768	0.0779749
cg17106073	HNRNPUL1;HNRNPUL1	NM_007040;NM_144732	Promoter;5'UTR	0.0068971	-0.280539		0.514772	0.206065
cg16254746	FLOT1	NM_005803	Body	0.00690408	0.0897759		0.803378	0.0349016
cg09074938				0.0069071	0.00964453		0.730831	-0.00419812
cg19752627	TMEM130;TMEM130;TMEM130	NM_001134451;NM_152913;NM_001134450	Body;Body;Body	0.00690766	0.195171		0.696178	-0.0978285
cg01421902	ZNF665	NM_024733	Promoter	0.00691032	-0.0322638		0.00929972	0.0230053
cg22250145	FCHSD2;FCHSD2	NM_014824;NM_014824	5'UTR;1stExon	0.00691092	-0.206557		0.437293	0.105526
cg07839030	LMF2;NCAPH2;NCAPH2	NM_033200;NM_152299;NM_014551	Promoter;Promoter;Promoter	0.0069124	-0.324363		0.579583	-0.0884284
cg02332577	ETV3;ETV3	NM_001145312;NM_005240	Body;Body	0.00692754	-0.0227833		0.882251	-0.0107413
cg25364652				0.00692977	-0.0291629		0.487644	-0.00906907
cg05425050	LGR4	NM_018490	Promoter	0.00694291	0.160382		0.118676	-0.223394
cg19895474	MTF1	NM_005955	Promoter	0.00696316	0.13142		0.643362	-0.0402313
cg10035066				0.00696829	-0.00800425		0.55391	0.00426228
cg00795503				0.00697956	0.0122904		0.151024	-0.00836847
cg07112884	RAD51L1;RAD51L1;RAD51L1	NM_133509;NM_002877;NM_133510	Body;Body;Body	0.00698184	0.0164293		0.595103	0.00730124
cg22874407	C1orf198;C1orf198;C1orf198	NM_032800;NM_001136494;NM_001136495	Body;Body;Promoter	0.00698493	-0.0143042		0.9821	-0.000993972
cg17662365	PITPNB;LOC284900;LOC284900	NM_012399;NR_026962;NR_026963	Promoter;Body;Body	0.00698766	0.337816		0.834294	-0.0696447
cg26080798	E2F3	NM_001949	Promoter	0.00699221	0.219605		0.859659	-0.0462459
cg07221635	TMEM169;PECR;TMEM169;TMEM169;TMEM169	NM_001142311;NM_018441;NM_001142310;NM_138390;NM_001142312	Promoter;1stExon;Promoter;Promoter;Promoter	0.00699245	-0.223658		0.366486	-0.0914885
cg17989886	JAG2;JAG2	NM_002226;NM_145159	Body;Body	0.00699462	0.0121701		0.587329	0.00523469
cg23532828	VSTM1	NM_198481	3'UTR	0.00700429	-0.0213306		0.0804803	0.0100799
cg13980473	TSPYL1;DSE;DSE	NM_003309;NM_001080976;NM_001080976	Promoter;1stExon;5'UTR	0.00700905	0.31752		0.359173	0.186254
cg05807885	GOLT1A	NM_198447	Promoter	0.00701342	-0.190199		0.595245	-0.0474252
cg03510444	RAB10	NM_016131	Body	0.00701853	0.0390189		0.353912	-0.0152442
cg22103999	DNAJA3;DNAJA3	NM_005147;NM_001135110	Promoter;Promoter	0.00701893	0.171989		0.680155	-0.0397068
cg05251379	C6orf114;GFOD1	NM_033069;NM_018988	Promoter;Body	0.00701974	-0.592487		0.806367	-0.0682538
cg15315056				0.00703504	-0.0173997		0.979959	-0.000155989
cg19885001				0.00703543	-0.0242847		0.899639	0.00101576
cg01033191				0.0070367	-0.0276006		0.390328	-0.0141607
cg18210226	CLVS2;CLVS2	NM_001010852;NM_001010852	5'UTR;1stExon	0.00703795	0.552315		0.326949	-0.230322
cg07001901	PLCG2	NM_002661	5'UTR	0.00704035	0.437048		0.0258061	0.118001
cg16384875	TRIM45;TRIM45;TRIM45;TRIM45	NM_001145635;NM_001145635;NM_025188;NM_025188	5'UTR;1stExon;5'UTR;1stExon	0.00704477	-0.157625		0.226614	0.135619
cg18219418	PARP6;PARP6	NM_020214;NM_020214	1stExon;5'UTR	0.00704514	-0.0111882		0.87773	0.00127856
cg24630764	P2RY12;MED12L;P2RY12	NM_176876;NM_053002;NM_022788	5'UTR;Body;5'UTR	0.00704579	0.0648828		0.815779	0.0113003
cg07591186	RND2	NM_005440	Body	0.00705384	-0.0256801		0.903043	-0.00445326
cg14065446				0.00706264	-0.0234491		0.848233	0.000920614
cg00582941	AHCY;AHCY	NM_001161766;NM_000687	5'UTR;Body	0.00707007	-0.0189846		0.184952	-0.017597
cg12355586	SASH1	NM_015278	3'UTR	0.00707525	0.00919918		0.19274	-0.0247058
cg06200339	SOX30;SOX30;SOX30;SOX30	NM_007017;NM_178424;NM_007017;NM_178424	1stExon;5'UTR;5'UTR;1stExon	0.00707809	-0.0133434		0.264472	-0.00954864
cg05923785	LIFR;LIFR	NM_001127671;NM_002310	5'UTR;5'UTR	0.00707901	0.383953		0.611987	-0.0589706
cg10284884	TECTA	NM_005422	Body	0.00708045	-0.0109903		0.591774	-0.00683098
cg26557854				0.00708124	0.382507		0.544609	-0.0888988
cg21537736				0.00708268	0.0361735		0.798736	0.0170724
cg06725997				0.0070892	0.434507		0.481142	0.258878
cg12153044				0.00708927	0.481083		0.591844	0.168807
cg04206219				0.00710195	-0.0146429		0.334402	0.0125627
cg00610360				0.00710537	0.0190197		0.0419729	0.0211785
cg00761859	NRP1;NRP1;NRP1	NM_001024628;NM_003873;NM_001024629	Body;Body;Body	0.00710643	-0.0427489		0.574387	-0.0141086
cg02162897	CYP1B1	NM_000104	Body	0.00711519	0.0104581		0.882024	0.00191964
cg12222423	KIAA1875	NR_024207	Body	0.00711863	-0.025063		0.597069	-0.0112961
cg14393145				0.00712339	-0.0261197		0.680621	0.00896805
cg07983986				0.00713021	0.0194179		0.454129	-0.0201741
cg27225570	DUSP15;TTLL9;DUSP15;DUSP15;DUSP15	NM_177991;NM_001008409;NM_001012644;NM_080611;NM_080611	Promoter;Promoter;Promoter;1stExon;5'UTR	0.00713174	0.365434		0.0820101	-0.364658
cg03973420				0.00713915	-0.00769407		0.323305	-0.0120708
cg11915309	LRRC18;WDFY4	NM_001006939;NM_020945	Promoter;Body	0.00714249	-0.0199347		0.776227	-0.00510236
cg27414087	ZCCHC14	NM_015144	Body	0.00715417	0.0123341		0.403355	0.00551428
cg22727416	ADAM10	NM_001110	1stExon	0.00716735	-0.0966877		0.979057	-0.00351371
cg06584300	GALNT9;GALNT9	NM_021808;NM_001122636	3'UTR;3'UTR	0.00718134	0.00901677		0.982122	-0.000348128
cg07099991	WFDC1	NM_021197	Body	0.00718198	0.0270685		0.991595	-0.000128656
cg27369307	KCNQ5;KCNQ5;KCNQ5;KCNQ5;KCNQ5	NM_001160130;NM_001160133;NM_001160134;NM_019842;NM_001160132	Body;Body;Body;Body;Body	0.00719823	0.241277		0.878172	0.0222435
cg04063945	KIAA1217	NM_001098500	Promoter	0.00719991	-0.173523		0.908481	0.0248919
cg02275756				0.00720251	0.0255013		0.197661	0.016176
cg07020987	TSC2;TSC2;TSC2	NM_001077183;NM_000548;NM_001114382	Body;Body;Body	0.00721735	-0.00515196		0.372101	-0.00747467
cg19810092	LYRM2;LYRM2;ANKRD6;LYRM2;LYRM2	NR_028493;NR_028494;NM_014942;NR_028495;NM_020466	Body;Body;3'UTR;Body;3'UTR	0.00721837	0.0320223		0.0319293	-0.0277271
cg08129331	RPTOR;RPTOR	NM_001163034;NM_020761	Body;Body	0.00721993	0.0125288		0.745382	-0.00604628
cg06058262	SLC12A7	NM_006598	Body	0.00722764	-0.0142613		0.493357	-0.00690746
cg14059768				0.00723723	0.0627282		0.765645	0.0414136
cg02730322	SERINC3;SERINC3	NM_198941;NM_006811	Promoter;Promoter	0.0072426	0.36688		0.880242	-0.0358288
cg23404776	C14orf148;C14orf148	NM_001113475;NM_138791	Promoter;Promoter	0.00724337	0.0180904		0.842516	0.00269994
cg25090472	HIST1H2AA;HIST1H2BA	NM_170745;NM_170610	Promoter;Promoter	0.00724807	-0.0212692		0.624067	-0.00497069
cg22443241	DCLRE1B;AP4B1	NM_022836;NM_006594	Promoter;Promoter	0.00725196	0.393271		0.510278	0.0726029
cg27141509				0.0072583	-0.026832		0.0026102	0.00487272
cg24543400	TRIB2;TRIB2;TRIB2	NM_021643;NM_021643;NR_027303	1stExon;5'UTR;Body	0.00726663	-0.323295		0.981502	0.00406933
cg08961287	LOC254559	NR_015411	Promoter	0.00726902	-0.0142623		0.667729	-0.0163908
cg06464775				0.0072713	0.0234871		0.765758	-0.00913681
cg13210239	H19;MIR675	NR_002196;NR_030533	Promoter;Promoter	0.00727808	-0.0166205		0.881868	0.00607236
cg26220061	HHLA3;HHLA3;HHLA3;HHLA3;ANKRD13C	NR_027404;NM_001036645;NM_001031693;NM_001036646;NM_030816	Promoter;Promoter;Promoter;Promoter;1stExon	0.00727883	0.165658		0.44793	0.0932847
cg05372434	ZNF25	NM_145011	Promoter	0.00727956	0.0204346		0.827847	-0.00227151
cg10010376	PDE4DIP;PDE4DIP;PDE4DIP	NM_001002811;NM_001002812;NM_014644	Promoter;Body;Body	0.0072921	0.23666		0.0690244	-0.218716
cg08940354	DNM3;DNM3	NM_015569;NM_001136127	Body;Body	0.00729699	-0.04669		0.236926	-0.0380368
cg18956547	CXCR1	NM_000634	Promoter	0.00729777	-0.0380178		0.980864	-0.000507326
cg24522489				0.00730459	-0.00902112		0.231506	0.00841925
cg17429870	BRSK2	NM_003957	Body	0.00730553	-0.0298961		0.873448	0.00280432
cg10857203	MIR578;CPE	NR_030304;NM_001873	Body;Body	0.00730584	0.0245992		0.00776694	0.0163511
cg19663942	CCDC40;TBC1D16	NM_017950;NM_019020	Promoter;5'UTR	0.00730764	-0.170061		0.997615	0.000496252
cg02010447				0.00730831	-0.244735		0.264325	-0.0819634
cg03639897	ANGPT4	NM_015985	Promoter	0.00731477	0.0234434		0.852056	-0.00648066
cg15471825	SLC27A1	NM_198580	Body	0.00731622	-0.0148341		0.119186	-0.00666592
cg26151910	ADSSL1;ADSSL1	NM_199165;NM_152328	Body;Body	0.00731936	-0.0186984		0.163841	0.00946358
cg05216268				0.00732448	-0.01153		0.436546	0.0125981
cg17683775	PTGES	NM_004878	Promoter	0.00732506	0.0400378		0.851944	-0.00354694
cg10118002	ICMT	NM_012405	Promoter	0.00732513	0.3532		0.219984	-0.216238
cg25560363	LINGO1	NM_032808	Promoter	0.00733978	-0.468127		0.465533	-0.0908706
cg23019565	GLIS1	NM_147193	5'UTR	0.00734329	0.0209763		0.242387	0.0106955
cg05245319	CBFB;CBFB	NM_001755;NM_022845	Promoter;Promoter	0.007345	0.557981		0.939067	0.019586
cg08796640	EXT1	NM_000127	1stExon	0.00734619	0.366709		0.948538	0.01907
cg24426209	PEX1;C7orf64	NM_000466;NM_032120	Promoter;Promoter	0.00735084	-0.186936		0.648394	-0.0545585
cg07906941				0.0073553	-0.460877		0.82045	0.0524299
cg01015652	ESR2;ESR2;ESR2;ESR2;ESR2	NM_001040275;NM_001437;NM_001040276;NM_001437;NM_001040275	1stExon;1stExon;5'UTR;5'UTR;5'UTR	0.0073562	0.22325		0.827192	-0.0232451
cg10637688				0.00736274	-0.102377		0.958285	-0.0167269
cg15473325	FBRSL1	NM_001142641	Body	0.00736397	0.802017		0.990815	-0.00429576
cg08579995				0.00736544	-0.0216		0.504008	0.00709929
cg06354629				0.00736668	-0.0133869		0.461798	-0.00672672
cg19517912	TIAM1	NM_003253	5'UTR	0.00736965	-0.0131857		0.309048	-0.0167328
cg18379624	COG3	NM_031431	Promoter	0.00737181	0.385462		0.902896	-0.0162125
cg13789363	ART3;ART3;ART3	NM_001130016;NM_001179;NM_001130017	3'UTR;3'UTR;3'UTR	0.00737952	0.0257002		0.905375	-0.00261338
cg18932740	HSPA1L	NM_005527	5'UTR	0.00738559	-0.00721501		0.289349	0.0122708
cg10664339	SMARCE1	NM_003079	Body	0.00738889	-0.0232849		0.765747	-0.0131143
cg10356904				0.00739288	0.0544199		0.808855	-0.0212468
cg00031967	C7orf44	NM_018224	Promoter	0.00739545	0.491139		0.301385	0.306142
cg02054542				0.00739858	0.0246182		0.244338	-0.0196423
cg04960652	BNIP1;BNIP1;BNIP1;BNIP1;BNIP1;BNIP1;BNIP1;BNIP1	NM_013980;NM_013979;NM_013980;NM_001205;NM_001205;NM_013979;NM_013978;NM_013978	1stExon;5'UTR;5'UTR;5'UTR;1stExon;1stExon;5'UTR;1stExon	0.00739874	-0.746213		0.895907	0.0655617
cg02025573	KIAA0100	NM_014680	Promoter	0.0074048	0.156958		0.772987	0.0230597
cg11751688				0.00740584	0.0320249		0.849591	0.0293773
cg10493259	WDR86	NM_198285	Body	0.00740761	0.0196092		0.89707	-0.0018335
cg04983933	CACNA1H;CACNA1H	NM_021098;NM_001005407	Body;Body	0.0074298	-0.00685635		0.0566964	-0.00534682
cg04544699				0.00743721	-0.0199706		0.227576	0.030697
cg08248886	DHX37	NM_032656	Body	0.00743765	-0.032878		0.0714792	0.0123255
cg03364683	DDX60L	NM_001012967	Promoter	0.00744229	-0.0220821		0.17721	-0.0112785
cg16856213				0.00744503	-0.0112867		0.808697	0.00279559
cg16852892	MMP16;MMP16;MMP16;MMP16	NM_005941;NM_022564;NM_005941;NM_022564	5'UTR;5'UTR;1stExon;1stExon	0.0074505	-0.218552		0.621276	0.0633561
cg06529818	LOC100128071;TSSK3	NM_001167676;NM_052841	Promoter;Body	0.00745099	-0.0110767		0.93479	0.00102317
cg03113572	ZNF331;ZNF331;ZNF331	NM_001079906;NM_018555;NM_001079907	5'UTR;5'UTR;Promoter	0.00745217	-0.0258878		0.800731	0.0138647
cg21237133				0.00745923	-0.0250304		0.572137	-0.00982592
cg21532659	NAV2;NAV2;NAV2	NM_182964;NM_001111018;NM_145117	Body;Body;Body	0.00746722	-0.379402		0.351422	-0.0879142
cg02125614	C12orf39	NM_030572	Body	0.00747768	0.174949		0.136199	-0.246314
cg10113820	SLC45A4	NM_001080431	3'UTR	0.00748347	0.0114262		0.130652	0.00423577
cg03100449	NTN4	NM_021229	Promoter	0.00748453	0.316327		0.838531	0.036087
cg11397878				0.00748972	-0.0196523		0.604924	0.00765558
cg16904116	VPS52	NM_022553	Body	0.00749622	0.0149202		0.790809	-0.00261805
cg25876586				0.00751151	-0.0266862		0.430342	0.012226
cg04635736	FGF11	NM_004112	Body	0.0075202	0.274312		0.000680983	-0.317323
cg11377650	TRIM39;TRIM39	NM_172016;NM_021253	Body;Body	0.00752504	0.0495761		0.731175	-0.0159999
cg24354954	DCAKD;NMT1	NM_024819;NM_021079	Promoter;Promoter	0.00752524	0.103355		0.575366	0.108477
cg17128371	RGL2;RGL2	NR_028387;NM_004761	Body;Body	0.00752588	0.0266824		0.303113	-0.0104993
cg23951296				0.00752715	-0.0241192		0.411687	-0.00604015
cg21389901	TBR1	NM_006593	Promoter	0.00752768	0.173082		0.918591	-0.0091914
cg25461775	ZNF608	NM_020747	Body	0.00752991	-0.0299504		0.951678	0.0014322
cg25143070	JAK1	NM_002227	Promoter	0.007553	-0.259551		0.487987	0.182778
cg26187514	PPP2R5A	NM_006243	Promoter	0.0075553	0.305033		0.0760968	-0.261474
cg18709893	ITGB4;ITGB4;ITGB4	NM_000213;NM_001005731;NM_001005619	5'UTR;5'UTR;Promoter	0.00756133	0.02526		0.205563	-0.0208705
cg04514047				0.00756214	-0.0231873		0.419263	-0.00677321
cg10509880	DECR2	NM_020664	Body	0.00756313	0.0196975		0.979459	-0.000193771
cg21851672	NR5A2;NR5A2	NM_205860;NM_003822	Body;Body	0.00756646	0.133185		0.110698	-0.192488
cg12364994				0.00757189	0.0130244		0.715096	0.00462501
cg10804090	BCL2L11;BCL2L11;BCL2L11	NM_138621;NM_207002;NM_006538	Promoter;Promoter;Promoter	0.00757398	0.472758		0.899195	-0.0482723
cg17816357				0.00758074	-0.0186241		0.4251	-0.00951032
cg01747591	DPEP1;DPEP1	NM_004413;NM_001128141	Body;Body	0.00758982	-0.0144319		0.464983	0.00343783
cg17123237	AP4E1	NM_007347	Promoter	0.00759353	0.346646		0.778247	0.0511151
cg25022611	MTERFD3;MTERFD3	NM_025198;NM_001033050	5'UTR;5'UTR	0.00759639	-0.0403311		0.839079	-0.0112924
cg11668917	SNORA80B;ODC1	NR_028374;NM_002539	Body;5'UTR	0.00759863	-0.0264366		0.562863	-0.0261175
cg12523790	MCTP2;MCTP2;MCTP2	NM_018349;NM_001159643;NM_001159644	Body;Body;Promoter	0.00761279	0.0183433		0.274716	0.0122032
cg07865517	PLEKHG3	NM_015549	Promoter	0.0076158	0.31405		0.52872	0.125722
cg11380092	MORN1	NM_024848	Body	0.00762218	-0.0130584		0.754642	-0.00314867
cg16608348	PTPN14	NM_005401	5'UTR	0.00762333	0.22652		0.669117	-0.101379
cg05757654	NPPB	NM_002521	Promoter	0.00762642	0.15395		0.198467	0.228433
cg20514520				0.00762696	0.0148459		0.209067	-0.00920486
cg15582311	SFPQ	NM_005066	Promoter	0.007632	-0.173114		0.117399	-0.119656
cg22627646	FCHSD2	NM_014824	3'UTR	0.00763344	0.0099657		0.173831	0.00806206
cg16212881	DHX16;DHX16	NM_003587;NM_001164239	1stExon;Body	0.00763697	0.591725		0.499444	-0.113671
cg02831587	FAR1	NM_032228	Promoter	0.00763907	0.38939		0.587188	-0.0793576
cg00849191	PNCK;PNCK	NM_001039582;NM_001135740	Body;Promoter	0.00764623	0.0381164		0.44744	0.0103333
cg19674138	MACROD1	NM_014067	Body	0.00764861	0.267878		0.296394	-0.102178
cg03846129	MYO1E;MYO1E	NM_004998;NM_004998	5'UTR;1stExon	0.00765769	-0.275567		0.874595	0.034066
cg13735759	LCN10	NM_001001712	3'UTR	0.00765796	-0.0192131		0.69387	0.00205383
cg05459190	STK32C	NM_173575	Body	0.00765928	-0.0175013		0.731612	0.00430094
cg01305801	NRG2;NRG2;NRG2;NRG2	NM_013982;NM_013983;NM_013981;NM_004883	Body;Body;Body;Body	0.00768818	-0.00948813		0.175616	-0.00774131
cg00090309				0.0076941	0.0253364		0.549351	-0.0275313
cg13285934	SELM	NM_080430	Promoter	0.00769798	-0.340827		0.00961485	0.139234
cg08528616	ZXDC;ZXDC	NM_025112;NM_001040653	Promoter;Promoter	0.00770105	-0.0233236		0.961537	-0.00199383
cg01627212				0.00770327	-0.0264672		0.616824	0.00795003
cg12264551	SPRYD4;SPRYD4	NM_207344;NM_207344	1stExon;5'UTR	0.00771763	0.31748		0.0240248	0.237596
cg08872891				0.00772036	0.0279828		0.345714	-0.00248549
cg12285988				0.00774607	-0.167575		0.810056	0.0157894
cg25084027	ZDHHC20	NM_153251	Promoter	0.00774734	-0.41109		0.635195	-0.0888727
cg00922157				0.0077476	-0.0173164		0.836987	0.00424214
cg12985929	SEPT9;SEPT9;SEPT9;SEPT9	NM_001113492;NM_001113493;NM_001113491;NM_006640	5'UTR;Body;Body;Body	0.00774787	-0.366336		0.199962	-0.1185
cg12735852	SLC13A3;TP53RK	NM_001011554;NM_033550	Promoter;3'UTR	0.00774981	-0.0184309		0.378569	0.00828642
cg22184990	ARHGAP26;ARHGAP26	NM_015071;NM_001135608	Body;Body	0.00774997	-0.0280918		0.34084	-0.0172492
cg05723179	CREB3L2	NM_194071	Body	0.00775002	-0.016773		0.780694	-0.00421772
cg02571944	SULT6B1	NM_001032377	Promoter	0.00775804	0.0298		0.203052	0.0120666
cg21565017	C3orf49	NR_026866	Promoter	0.00776207	0.0243241		0.745073	-0.00362313
cg00039864	COL23A1	NM_173465	Body	0.00776411	0.0113872		0.945125	-0.000467882
cg12371889				0.00776456	-0.0308893		0.267912	-0.0184182
cg13626639				0.00776515	-0.0187529		0.89412	-0.000638228
cg06957329	MRPS23	NM_016070	Promoter	0.00776663	-0.345904		0.365628	-0.11871
cg06212213	PRKAR1B;PRKAR1B;PRKAR1B;PRKAR1B;PRKAR1B;PRKAR1B	NM_001164759;NM_001164762;NM_001164758;NM_001164760;NM_001164761;NM_002735	Body;Body;Body;Body;Body;Body	0.00776875	-0.0239985		0.983271	0.000753473
cg08682401	GXYLT1;GXYLT1	NM_173601;NM_001099650	Promoter;Promoter	0.00777072	0.343825		0.719618	-0.164866
cg07129803				0.00777269	-0.0144634		0.566708	-0.0100472
cg14670213				0.0077732	0.0336763		0.257873	0.0135774
cg01961252	PDE1B;PDE1B;PDE1B	NM_001165975;NM_000924;NM_001165975	1stExon;Body;5'UTR	0.0077733	0.0140731		0.772783	0.025022
cg23578235	TXNDC11	NM_015914	Body	0.00777488	0.32651		0.945867	0.00737963
cg22725303	LRFN3	NM_024509	Promoter	0.00777549	0.222686		0.577064	0.0684363
cg02226666	CBLL1;CBLL1;CBLL1	NM_024814;NR_024199;NM_024814	1stExon;Body;5'UTR	0.00777897	0.114408		0.850935	-0.0283668
cg18542992	ZNF703	NM_025069	Promoter	0.00778073	0.145239		0.221672	-0.0991553
cg08526074	SALL1;SALL1	NM_002968;NM_001127892	Body;Promoter	0.00778694	-0.72053		0.995735	0.000897284
cg23693548				0.00779297	-0.0195315		0.691067	0.00484428
cg26941891	ZNF419;ZNF419;ZNF419;ZNF419;ZNF419;ZNF419;ZNF419	NM_001098492;NM_024691;NM_001098493;NM_001098495;NM_001098496;NM_001098494;NM_001098491	Promoter;Promoter;Promoter;Promoter;Promoter;Promoter;Promoter	0.00779741	-0.00573924		0.46172	-0.00416006
cg20952652	UXS1	NM_025076	Body	0.00780942	-0.0131294		0.631258	0.00356873
cg08583240	MAP4K4;MAP4K4;MAP4K4	NM_145687;NM_004834;NM_145686	Body;Body;Body	0.00781	-0.0216069		0.9939	-7.66611e-05
cg27569935				0.0078107	0.0238737		0.477143	0.00826677
cg13232118	MIR149;PP14571;GPC1	NR_029702;NR_024014;NM_002081	Promoter;Body;Body	0.0078254	0.234495		0.859443	0.0442629
cg18632412	TIMM8A;TIMM8A	NM_001145951;NM_004085	3'UTR;Body	0.00783389	0.0721295		0.69874	-0.0303124
cg04436964	NDUFS2;ADAMTS4	NM_004550;NM_005099	Promoter;Body	0.00783666	-0.00963296		0.616977	-0.00515173
cg14457994				0.00784008	0.0205886		0.628201	-0.00384865
cg08098868	ANKFN1	NM_153228	Body	0.00784094	0.0256313		0.949131	0.00253582
cg13775636	DIP2C	NM_014974	Body	0.00786735	-0.0197721		0.0946099	-0.0175233
cg08276042	KCTD5	NM_018992	Body	0.0078689	0.0173006		0.660465	-0.0044561
cg09764601	SSX7	NM_173358	Promoter	0.00787368	0.0538438		0.106378	0.0309213
cg27009130	C19orf36;C19orf36;MOBKL2A	NM_001031735;NM_001039846;NM_130807	Promoter;Promoter;Promoter	0.00788064	0.117225		0.291828	-0.190114
cg24736099	PLCB4;PLCB4	NM_182797;NM_000933	5'UTR;5'UTR	0.00788426	0.088465		0.80732	-0.00496648
cg15127832	STOX2	NM_020225	Body	0.00788669	-0.0149043		0.784087	-0.00240699
cg10399269	CACNA1H;CACNA1H	NM_021098;NM_001005407	Body;Body	0.00789485	-0.0153087		0.148935	0.0184134
cg02614016	MINPP1	NM_004897	Promoter	0.00789945	0.0274033		0.374358	-0.0158363
cg02241397				0.00789979	-0.216272		0.972658	0.00572891
cg24343310				0.00790149	0.149639		0.159499	0.136626
cg22637865	TTLL1;TTLL1	NM_012263;NR_027779	Promoter;Promoter	0.00790425	0.0214109		0.713817	0.00532661
cg19903619				0.00790443	-0.0171511		0.438144	-0.0318083
cg23898204				0.00791725	0.016055		0.673326	0.0136012
cg02105377	MAGI1;MAGI1;MAGI1	NM_004742;NM_015520;NM_001033057	Promoter;Promoter;Promoter	0.00791868	0.232118		0.610933	-0.035493
cg02611811	AGAP1;AGAP1	NM_014914;NM_001037131	Body;Body	0.00792231	0.012757		0.913213	-0.000837038
cg07155211	C1orf213;C1orf213;ZNF436;C1orf213;C1orf213;ZNF436	NM_001008896;NM_001008896;NM_001077195;NM_138479;NM_138479;NM_030634	5'UTR;1stExon;5'UTR;1stExon;5'UTR;Promoter	0.00792478	0.135874		0.42012	-0.142252
cg23059550	BCAT2;BCAT2;BCAT2;BCAT2	NR_028451;NM_001164773;NM_001190;NR_028450	Body;Body;Body;Body	0.00792635	0.44064		0.727757	0.0859749
cg25277509	FGF9	NM_002010	Body	0.00794545	0.558611		0.649806	0.136292
cg08230332	BSN	NM_003458	Body	0.00794627	-0.427827		0.109186	0.243869
cg08711013	SPATA24	NM_194296	Body	0.00795114	0.235657		0.482172	0.18251
cg01203457	BRD1	NM_014577	Body	0.00796063	0.00807806		0.476354	0.00545659
cg26405979	SH3TC1	NM_018986	Body	0.00796337	-0.00682086		0.832809	0.00274113
cg08884624	MYCNOS;MYCN	NR_026766;NM_005378	Promoter;5'UTR	0.00796383	0.256111		0.0479215	0.2129
cg21039822	PCYT2	NM_002861	Body	0.00796393	-0.49268		0.118258	0.20658
cg22111003	ACSL3;ACSL3;ACSL3;ACSL3	NM_004457;NM_203372;NM_203372;NM_004457	1stExon;1stExon;5'UTR;5'UTR	0.00797684	-0.241858		0.0265138	0.15131
cg22007739	ASH1L	NM_018489	3'UTR	0.00798138	-0.0650959		0.706942	0.0145774
cg06771126	HOPX;HOPX;HOPX;HOPX;HOPX;HOPX	NM_139212;NM_139212;NM_032495;NM_001145460;NM_032495;NM_001145460	5'UTR;1stExon;1stExon;5'UTR;5'UTR;1stExon	0.00798159	0.0141024		0.484991	0.00985281
cg19821425	TMF1	NM_007114	Promoter	0.00798909	0.296434		0.470072	0.0807283
cg04646100	KIAA1826	NM_032424	Promoter	0.00799056	0.33084		0.670954	-0.190307
cg04794901	TCP1;TCP1	NM_030752;NM_001008897	Body;5'UTR	0.0079914	0.151467		0.64159	-0.0953195
cg27049096	CXCR5;CXCR5	NM_032966;NM_001716	1stExon;Body	0.00799416	-0.0285659		0.791959	0.00221171
cg24430642	MOV10L1;MOV10L1;MOV10L1;MOV10L1	NM_001164104;NM_001164105;NM_001164105;NM_018995	Body;1stExon;5'UTR;Body	0.00799525	0.00943922		0.661973	0.00107301
cg22547540	TNXB	NM_019105	Body	0.00800186	0.0151597		0.447187	0.0249596
cg05642551	CDC6	NM_001254	Promoter	0.00801135	-0.129169		0.289339	0.445108
cg21433329	DPM1;MOCS3	NM_003859;NM_014484	1stExon;Promoter	0.00802891	0.315538		0.98338	0.00299845
cg11384750	CDC42BPB	NM_006035	Body	0.00802895	0.00857767		0.163554	-0.0111038
cg12137439	HSF2BP	NM_007031	Body	0.00802955	-0.0235888		0.684412	0.00692215
cg12103219	PLEKHF1	NM_024310	Body	0.00803331	-0.00841562		0.941133	0.000662161
cg00798281	HLA-DPA1	NM_033554	Promoter	0.00804382	-0.02593		0.694255	0.011193
cg04360223				0.00804958	-0.0117962		0.609393	-0.00276448
cg01971089	SH3GL1	NM_003025	Promoter	0.00804985	0.591364		0.827238	0.0393377
cg23397523	PML;PML;PML;PML;PML;PML;PML;PML;PML	NM_033247;NM_033244;NM_002675;NM_033238;NM_033246;NM_033250;NM_033239;NM_033249;NM_033240	Body;Body;Body;Body;Body;Body;Body;Body;Body	0.00806076	0.0164956		0.14648	-0.0131023
cg08644263				0.00807392	-0.0177602		0.609472	-0.00546724
cg24205065				0.00807463	0.0201858		0.36264	-0.0100287
cg12813231				0.00807553	0.23539		0.215449	-0.12814
cg08122234	RNASE1;RNASE1;RNASE1;RNASE1	NM_002933;NM_198232;NM_198234;NM_198235	5'UTR;Promoter;5'UTR;5'UTR	0.00807573	-0.0142527		0.190401	0.0233905
cg16239628	ZC3H13	NM_015070	5'UTR	0.00807598	0.234392		0.96525	-0.00601921
cg03314166	INO80C;INO80C	NM_001098817;NM_194281	Promoter;Promoter	0.00808178	-0.365071		0.386532	-0.23347
cg01815783				0.008083	-0.0270949		0.760827	0.00451983
cg20794690	TXNDC2;TXNDC2;TXNDC2	NM_001098529;NM_001098530;NM_032243	Body;5'UTR;5'UTR	0.00808972	-0.0251854		0.677089	-0.0071452
cg11461950	COMMD9;COMMD9	NM_001101653;NM_014186	Promoter;Promoter	0.00809123	0.298926		0.960051	-0.0219684
cg14695814				0.0080993	-0.0234234		0.373722	-0.0104124
cg14692768	IHH	NM_002181	Promoter	0.00809944	0.274854		0.653711	-0.0220017
cg08650507	GSTO2	NM_183239	5'UTR	0.00810325	0.261767		0.659453	-0.151752
cg10254970				0.00810388	-0.0494132		0.521755	0.0174866
cg17195230	UTRN	NM_007124	Body	0.00810671	-0.030445		0.169561	0.05721
cg24827562				0.00810732	-0.0221527		0.605432	-0.00511945
cg21511817	CBX1;CBX1	NM_001127228;NM_006807	Promoter;Promoter	0.008108	0.136327		0.0598625	-0.303859
cg14482712				0.00810958	0.0165303		0.676871	0.00528052
cg03795316	DHTKD1;DHTKD1	NM_018706;NM_018706	5'UTR;1stExon	0.00811241	-0.265932		0.0882094	-0.2339
cg12834428	UBE2CBP	NM_198920	Promoter	0.00811384	-0.225995		0.621531	-0.0581071
cg15239874	UNC119B	NM_001080533	Body	0.00811547	-0.168803		0.0360162	-0.139708
cg04543273				0.00812251	-0.0301649		0.791584	-0.00982479
cg24540810				0.00812274	0.0258816		0.962298	0.00476804
cg17264417	SPATA5;SPATA5;NUDT6;NUDT6	NM_145207;NM_145207;NM_007083;NM_198041	1stExon;5'UTR;Promoter;Promoter	0.00812381	-0.218836		0.431109	-0.0735865
cg04092699	LRRTM4	NM_001134745	3'UTR	0.00813933	-0.0250831		0.0565406	-0.0315712
cg21558912	CDON	NM_016952	Promoter	0.00814434	-0.0792995		0.681993	0.0175357
cg21960191	LOC100132215;EHBP1;EHBP1;EHBP1;EHBP1	NR_027069;NM_001142616;NM_001142615;NM_001142614;NM_015252	Body;Body;Body;Body;Body	0.00814546	-0.113336		0.707668	-0.074368
cg04402633	CDKN1C;CDKN1C;CDKN1C	NM_000076;NM_001122630;NM_001122631	Promoter;Promoter;Promoter	0.00815128	0.111805		0.291884	0.121739
cg12582028	OAZ3;MRPL9	NM_001134939;NM_031420	Body;Promoter	0.00815416	-0.0159568		0.377993	-0.00682069
cg19915738	ZNF229	NM_014518	Promoter	0.0081556	-0.642234		0.982608	-0.0143428
cg06515543	NRTN	NM_004558	Promoter	0.00815633	0.00884512		0.23798	-0.0148754
cg10361585	STK32C	NM_173575	Body	0.00816406	0.0234403		0.576008	0.0130478
cg16236779	NT5C2;NT5C2	NM_001134373;NM_012229	Body;Body	0.0081647	-0.0133543		0.0504736	0.0210035
cg22364219	C1orf144;C1orf144	NM_015609;NM_001114600	Body;Body	0.00816478	0.00853739		0.526927	-0.0033605
cg09359802	MAPK8;MAPK8;MAPK8;MAPK8	NM_139049;NM_002750;NM_139046;NM_139047	Body;Body;Body;Body	0.00816577	-0.0142312		0.982706	-0.00025084
cg13898106	TRIM45;TRIM45	NM_025188;NM_001145635	Promoter;Promoter	0.00818175	-0.0703431		0.391232	0.0590223
cg12476763	ZNF530	NM_020880	Body	0.00818354	-0.231445		0.209625	0.204586
cg03312426	RRAS	NM_006270	Promoter	0.00818774	-0.301706		0.0978526	-0.188942
cg18852857	ADRBK2	NM_005160	3'UTR	0.00818935	-0.0180329		0.24712	-0.00859937
cg11155915	SKI	NM_003036	Promoter	0.00818945	0.403523		0.780723	0.0953745
cg24688690	AHRR	NM_020731	Body	0.00819598	-0.0386845		0.540764	-0.0222905
cg19250639				0.00819721	-0.0304917		0.938261	-0.0014877
cg05110901	ART3	NM_001130017	Promoter	0.00820315	-0.0171225		0.0479966	0.0156961
cg23912522	MEG3;MEG3;MEG3	NR_003531;NR_003530;NR_002766	Body;Body;Body	0.00820954	0.0135499		0.256947	-0.0101802
cg14157844				0.00821156	0.0719716		0.935779	0.0230745
cg05860390	MYO1D	NM_015194	Promoter	0.00821569	0.302686		0.992643	-0.000749613
cg09760081	TCF7L2;TCF7L2;TCF7L2;TCF7L2;TCF7L2;TCF7L2	NM_001146284;NM_001146285;NM_030756;NM_001146274;NM_001146286;NM_001146283	Body;Body;Body;Body;Body;Body	0.00821643	-0.0143728		0.429918	0.00831209
cg05369357				0.00821867	0.0159937		0.972908	-0.000100603
cg23087084	PXMP3;PXMP3;PXMP3;PXMP3	NM_000318;NM_001079867;NM_001079867;NM_000318	1stExon;5'UTR;1stExon;5'UTR	0.00822143	0.444062		0.755546	0.0492645
cg25946459	C20orf117;C20orf117	NM_080627;NM_199181	Body;Body	0.00822597	0.0162101		0.943563	-0.00134564
cg00383149	ZNF404	NM_001033719	1stExon	0.0082273	-0.015502		0.0350428	0.0228823
cg25851313	FAM131C	NM_182623	Promoter	0.00822983	-0.279118		0.108168	0.0637757
cg04156970	UQCR	NM_006830	Promoter	0.00823993	-0.334699		0.259471	-0.189836
cg04219175	RNF141	NM_016422	Promoter	0.00824186	0.124549		0.420569	0.0487499
cg14350197	BRUNOL4;BRUNOL4;BRUNOL4;BRUNOL4	NM_001025089;NM_001025087;NM_020180;NM_001025088	Promoter;Promoter;Promoter;Promoter	0.00825659	-0.282193		0.00872754	-0.120286
cg18380070	AGRN	NM_198576	Body	0.00826259	-0.0185107		0.370324	0.0109349
cg20536263				0.00826483	0.277059		0.43283	-0.198199
cg14301635	C2;C2	NM_000063;NM_001145903	Promoter;Promoter	0.00827548	-0.0394458		0.363109	0.012525
cg22380322	COL8A2	NM_005202	Promoter	0.00827876	0.0193306		0.313241	-0.0139911
cg08166198	HECW2	NM_020760	Body	0.00828578	0.0293466		0.133425	-0.0147333
cg16664394	CCNO	NM_021147	Body	0.00828755	0.193492		0.589379	0.0450533
cg16297948	NMUR1	NM_006056	Promoter	0.008293	0.0619362		0.591832	0.0612272
cg06968878				0.00830036	-0.115314		0.618343	0.0239054
cg22828989				0.00830039	0.0359442		0.582078	-0.037971
cg08312626				0.00830529	0.119704		0.43373	0.0666248
cg02765363				0.00830827	-0.00741749		0.837626	0.00126946
cg13665184	DUS2L;DDX28	NM_017803;NM_018380	Promoter;1stExon	0.00831593	-0.204581		0.530139	0.0524503
cg11038054	LRP1B	NM_018557	Body	0.00831606	0.0353416		0.498215	-0.016935
cg07636653				0.00832104	-0.0133268		0.418984	0.0112376
cg01083148				0.00832247	0.00276714		0.726044	0.00474279
cg13694876	EPHB3	NM_004443	Body	0.0083359	-0.0507724		0.424593	-0.0344404
cg26410483	LHX4	NM_033343	Body	0.00833674	-0.18506		0.052753	-0.208615
cg12670305	VARS	NM_006295	Body	0.00833891	-0.18905		0.963463	0.006085
cg06319102				0.00834147	-0.230625		0.773541	0.0721623
cg03641439	C5orf15	NM_020199	Promoter	0.00835068	0.65002		0.470957	0.0717978
cg01489756				0.00835452	-0.0233801		0.147221	0.0210983
cg15024130				0.00835567	0.209899		0.196363	-0.07905
cg20656751	NAT8L	NM_178557	1stExon	0.00838179	-0.0354067		0.103424	0.037679
cg15705273	NCLN	NM_020170	Body	0.0083821	0.02667		0.61222	-0.00686889
cg15312261				0.00838292	0.0260914		0.0902412	0.0183863
cg12701576	PEX19;PEX19	NM_001131039;NM_002857	5'UTR;Body	0.00838351	0.245616		0.583385	0.0828758
cg03768777	VASH2;VASH2;VASH2;VASH2;VASH2;VASH2	NM_001136474;NM_024749;NM_024749;NM_001136475;NM_001136475;NM_001136474	1stExon;1stExon;5'UTR;1stExon;5'UTR;5'UTR	0.00838599	0.345633		0.499999	-0.118033
cg02943091				0.00839322	-0.0657834		0.375256	-0.0574308
cg15663074				0.00840194	0.02813		0.442752	0.0541587
cg10402576	ERRFI1	NM_018948	5'UTR	0.00840805	-0.0308442		0.824859	-0.00250618
cg23593694				0.00840872	-0.0322958		0.943587	-0.000842672
cg10055173	PLP2	NM_002668	Promoter	0.00840953	-0.033147		0.851539	-0.0093428
cg01212680				0.00842375	0.039422		0.833151	-0.00414973
cg13356455	ATP10A	NM_024490	Body	0.00842553	-0.00741025		0.371153	0.0103971
cg03943887				0.00842708	0.169548		0.788222	0.0216923
cg03894450	BCL7B	NM_001707	Body	0.00842971	0.0431119		0.212132	0.00718398
cg06987881	TMEM39B	NM_018056	Promoter	0.00842996	-0.424425		0.181136	0.0976221
cg08318365	TRMT61B	NM_017910	Promoter	0.00843157	-0.0324645		0.683807	-0.0151149
cg25647300				0.00843242	0.011595		0.535938	0.010357
cg23245432	USP34	NM_014709	Promoter	0.00843481	0.388806		0.669441	-0.0687962
cg10613706				0.00843539	-0.0231481		0.603485	0.0108906
cg20972416	NHEJ1	NM_024782	5'UTR	0.00843647	0.26118		0.538135	-0.222368
cg08347875				0.00844333	-0.0155364		0.459397	-0.0465032
cg03476948				0.00844425	0.0286882		0.669381	0.0121455
cg10064491	CDK15	NM_139158	Promoter	0.00845757	-0.0451484		0.90877	0.000760526
cg03427317	LPP;LPP;LPP	NM_005578;NM_001167671;NM_001167672	Body;Body;Body	0.008458	-0.00731104		0.367075	-0.0110265
cg24686236	TRIO	NM_007118	Body	0.00845925	-0.0120458		0.931271	0.000979667
cg14509084	RGNEF;RGNEF	NM_001080479;NM_001080479	1stExon;5'UTR	0.00846708	0.351383		0.785682	0.0402808
cg24028218				0.00847058	-0.0242985		0.92057	-0.002046
cg08137352	NUDT16L1	NM_032349	Promoter	0.00847176	0.36427		0.710641	0.100082
cg14060906	ZNF629	NM_001080417	Promoter	0.00847201	-0.196199		0.422605	-0.0861976
cg08806644				0.00847564	0.0158154		0.373815	0.00382154
cg02082929	GCC2;GCC2	NM_181453;NR_028063	Body;Body	0.00847717	-0.0163542		0.673659	0.00513727
cg27142924	CCNA1;CCNA1;CCNA1;CCNA1	NM_001111047;NM_003914;NM_001111045;NM_001111046	Promoter;Promoter;Promoter;Promoter	0.00848034	-0.107723		0.759718	0.0286061
cg22823146	EIF4E3;EIF4E3;GPR27	NM_173359;NM_001134649;NM_018971	5'UTR;5'UTR;Promoter	0.00848965	-0.35967		0.962634	0.00697122
cg12772858	AGPAT9	NM_032717	Promoter	0.00849004	-0.206384		0.139246	-0.169989
cg00238353	PTPRE	NM_006504	5'UTR	0.00849295	0.0202813		0.127629	-0.017668
cg03678062	ZC3H12D	NM_207360	Body	0.00849496	-0.0342954		0.588581	0.056762
cg19422030	NMU	NM_006681	Body	0.00849924	0.298999		0.49205	0.153835
cg25424299				0.00849958	-0.0255779		0.412011	0.00817368
cg17940198				0.0085047	-0.123401		0.299549	-0.135926
cg06854842	KCNK3	NM_002246	Body	0.00850519	-0.0220522		0.78614	0.00377007
cg05095230	KPNA3	NM_002267	Promoter	0.00851007	0.24685		0.679011	-0.0954794
cg08344485	PKNOX2	NM_022062	5'UTR	0.00851089	0.0161082		0.681265	-0.0148453
cg01646147	KIAA0652;KIAA0652;KIAA0652;KIAA0652;KIAA0652;HARBI1;KIAA0652;KIAA0652	NR_024588;NM_014741;NM_014741;NM_001142673;NR_024589;NM_173811;NR_024587;NM_001142673	Body;1stExon;5'UTR;1stExon;Body;Promoter;Body;5'UTR	0.0085134	0.305224		0.981463	0.00423704
cg01170882				0.00851361	-0.0347692		0.827437	0.00161189
cg00122347	TMEM180	NM_024789	3'UTR	0.00851688	0.0242407		0.282454	-0.0112602
cg20656701	SMCR7L	NM_019008	5'UTR	0.00852326	0.0301418		0.726979	-0.00602389
cg03585549	PLCL2	NM_001144382	Promoter	0.00852752	-0.416883		0.247672	0.217513
cg00507727	ICA1;ICA1;ICA1	NM_004968;NM_001136020;NM_022307	Promoter;Promoter;Promoter	0.00852811	-0.232236		0.855897	0.0691318
cg16653203	CALM2	NM_001743	Promoter	0.00854112	0.349095		0.962464	-0.00900415
cg03183215	ADARB2	NM_018702	Body	0.00854758	0.0107134		0.0424077	-0.0194062
cg02967546	C17orf91;C17orf91;WDR81;C17orf91;WDR81;C17orf91	NR_028505;NR_028503;NM_152348;NR_028504;NM_001163673;NR_028502	Body;Body;Promoter;Body;Promoter;Body	0.00855483	0.10896		0.327387	0.116479
cg05709458				0.00855892	0.0196581		0.0192767	0.0252671
cg10930218	PTEN;KILLIN	NM_000314;NM_001126049	Promoter;1stExon	0.00855945	-0.467073		0.957864	-0.0123402
cg15173443	COL11A2;COL11A2;COL11A2	NM_080679;NM_080681;NM_080680	Body;Body;Body	0.0085665	0.0234383		0.500236	-0.0119321
cg16404460	PTEN;KILLIN;KILLIN	NM_000314;NM_001126049;NM_001126049	Promoter;1stExon;5'UTR	0.00856789	0.170153		0.611864	0.139992
cg25442652	RAB40B	NM_006822	Body	0.00859177	-0.0203433		0.221334	0.00623283
cg27460824	SPATA13;SPATA13	NM_001166271;NM_153023	5'UTR;5'UTR	0.00859751	-0.0261813		0.856101	-0.00345527
cg08798921	FZD6;FZD6;FZD6	NM_003506;NM_001164615;NM_001164616	5'UTR;5'UTR;5'UTR	0.00859804	-0.148171		0.737499	0.228504
cg01465824	GMDS	NM_001500	Body	0.00861484	-0.020606		0.48166	0.0129407
cg15194966	PIGY;PIGY	NM_001042616;NM_032906	Promoter;Promoter	0.00861963	-0.305435		0.673268	0.0854044
cg14202478				0.00862464	0.198053		0.818825	-0.0567494
cg09419402	MAP2K3	NM_145109	Promoter	0.00863963	-0.0609877		0.906081	-0.0360776
cg21650422	EPC2	NM_015630	1stExon	0.00864009	0.522482		0.931593	0.0390659
cg09739413	HLA-DQB2	NR_003937	Body	0.00864053	-0.017097		0.639142	0.00391954
cg06502510	ITSN1;ITSN1;CRYZL1	NM_003024;NM_001001132;NM_145858	Promoter;Promoter;5'UTR	0.00864725	0.275578		0.353121	-0.246052
cg13251842	MIRLET7A3;LOC400931;MIRLET7B	NR_029478;NR_027033;NR_029479	Promoter;Body;Promoter	0.00864783	-0.0198294		0.469739	-0.00428766
cg17876514	NDUFA13	NM_015965	Body	0.00865471	0.0159684		0.140411	-0.00395218
cg00057324	OPN5	NM_181744	Body	0.00865504	0.0223184		0.596783	0.00348527
cg19986200	DNAH2	NM_020877	Body	0.00865825	0.0186058		0.171407	-0.010211
cg23529896				0.00866539	-0.0216324		0.462638	-0.0103573
cg24798305	RIBC1;RIBC1;RIBC1;SMC1A	NM_001031745;NM_144968;NM_144968;NM_006306	Promoter;5'UTR;1stExon;Promoter	0.00867206	0.0336567		0.959626	-0.00152469
cg00697125	KLF10	NM_005655	Promoter	0.00867756	0.256175		0.665175	-0.0640518
cg09702334	PRKAR1B;PRKAR1B;PRKAR1B;PRKAR1B;PRKAR1B;PRKAR1B	NM_001164759;NM_001164762;NM_001164758;NM_001164760;NM_001164761;NM_002735	Body;Body;Body;Body;Body;Body	0.00867878	-0.00763594		0.445871	-0.00554936
cg04493793	RASGRF2	NM_006909	Body	0.00868281	0.026071		0.441971	-0.00818649
cg11613415	RNASE7;RNASE7	NM_032572;NM_032572	1stExon;5'UTR	0.00868758	-0.015237		0.82738	0.00276589
cg07156557	ATP13A3	NM_024524	5'UTR	0.00868875	0.0349155		0.778076	-0.00368739
cg05395648	CYR61	NM_001554	Promoter	0.00868951	-0.227045		0.914677	0.00565568
cg05184882	MSI2;MSI2	NM_138962;NM_170721	Body;Body	0.00869298	-0.0344463		0.986699	-0.000280672
cg21841803				0.00869348	-0.0163989		0.937423	0.000672064
cg03707918				0.00869714	0.015452		0.375071	-0.00698362
cg12742645	RPH3AL	NM_006987	Body	0.00870238	-0.0417378		0.280968	0.0341004
cg17871403	ADCY2	NM_020546	3'UTR	0.00870347	-0.0269536		0.502112	-0.00553998
cg03801043				0.0087045	-0.0171645		0.735501	-0.00638501
cg01222168	D2HGDH	NM_152783	Body	0.0087054	-0.036568		0.418167	0.0148083
cg19241279				0.00870632	-0.0257298		0.976643	0.000842239
cg18680107				0.00870768	0.127		0.550418	0.0998763
cg21563597	SEPT10;ANKRD57;SEPT10	NM_144710;NM_023016;NM_178584	Promoter;Promoter;Promoter	0.00870971	-0.394424		0.67651	0.105103
cg05625773	C6orf136;C6orf136;C6orf136	NM_001109938;NM_001161376;NM_145029	Promoter;Promoter;Promoter	0.00871797	-0.440851		0.686708	-0.029924
cg09541694	CMIP	NM_198390	Body	0.00872824	-0.0279988		0.811453	0.00341402
cg18836229	MERTK	NM_006343	Promoter	0.0087314	0.241017		0.815818	0.0630051
cg01220068	SNORD62B;BAT2L1;SNORD62A	NR_003050;NM_013318;NR_002914	Promoter;Body;Promoter	0.00873427	-0.0128145		0.755112	-0.00404691
cg13666041	ACTN1;ACTN1;ACTN1	NM_001130004;NM_001102;NM_001130005	Body;Body;Body	0.00873594	0.00833537		0.494928	0.0115095
cg11987316				0.00874306	-0.0177429		0.283944	-0.0122631
cg02455392				0.00874325	-0.0214315		0.851696	0.00202815
cg13197680	DSTYK;DSTYK	NM_199462;NM_015375	1stExon;1stExon	0.00875491	0.618468		0.682321	0.106603
cg23699933	BCL2;BCL2	NM_000633;NM_000657	Promoter;Promoter	0.00875557	-0.259805		0.598121	0.0711355
cg19678270	FXR1;FXR1;FXR1	NM_001013438;NM_001013439;NM_005087	Body;5'UTR;Body	0.00875767	-0.125376		0.309704	-0.165507
cg18383603	CLDN19;CLDN19	NM_148960;NM_001123395	3'UTR;3'UTR	0.00876272	0.0127309		0.0405533	-0.0114947
cg08526024	MAPK8IP3;MAPK8IP3	NM_001040439;NM_015133	Body;Body	0.00877244	-0.0285068		0.243811	0.00712686
cg01629620				0.00877789	0.119956		0.40989	-0.0986054
cg02208848	CST6	NM_001323	Body	0.00881146	-0.0109473		0.862389	0.00332549
cg18362538	KDM4B	NM_015015	5'UTR	0.00881311	0.0170045		0.570403	-0.00861639
cg09830444	EHMT1	NM_024757	Body	0.00881923	0.0113086		0.471314	-0.00529669
cg25083496	LRP11	NM_032832	Promoter	0.0088246	0.509542		0.495584	0.200788
cg14195351	GOLSYN;GOLSYN;GOLSYN;GOLSYN;GOLSYN;GOLSYN;GOLSYN;GOLSYN;GOLSYN	NM_001099745;NM_001099743;NM_001099748;NM_001099750;NM_017786;NM_001099744;NM_001099749;NM_001099746;NM_001099747	5'UTR;5'UTR;Promoter;Promoter;Promoter;5'UTR;Promoter;5'UTR;Promoter	0.00883145	-0.0254065		0.992683	0.000133987
cg10688790	MIR548F3;CNTNAP2	NR_031644;NM_014141	Promoter;Body	0.0088315	-0.0331936		0.0706951	0.018432
cg13399678	PPP1R13L;PPP1R13L;CD3EAP	NM_001142502;NM_006663;NM_012099	5'UTR;Promoter;Promoter	0.00883363	0.390287		0.254186	0.200519
cg22816343	BNIP3L	NM_004331	Body	0.0088365	-0.0159423		0.670456	-0.00852953
cg06822690				0.0088417	0.0450338		0.897002	-0.00117551
cg04562295	CENPBD1;AFG3L1;CENPBD1;AFG3L1;AFG3L1	NM_145039;NR_003228;NM_145039;NR_003227;NR_003226	3'UTR;Promoter;1stExon;Promoter;Promoter	0.00884184	-0.0190186		0.398798	0.0107627
cg24817358	OR14J1	NM_030946	1stExon	0.00884304	-0.0170574		0.918662	-0.00107026
cg08512940	PRPF40B	NM_012272	Promoter	0.00884867	-0.215692		0.268241	-0.0944952
cg21095561	C17orf104	NM_001145080	1stExon	0.00885422	-0.224392		0.97	0.00448447
cg03525385	KCND3;KCND3	NM_172198;NM_004980	Body;Body	0.00885737	-0.0138078		0.502498	-0.0076983
cg19617161				0.00886684	-0.255157		0.387527	-0.179601
cg20952434	BTBD2	NM_017797	Promoter	0.00887621	-0.0299669		0.285408	0.0101571
cg06934613	AFG3L2	NM_006796	Promoter	0.00887743	0.257751		0.290967	-0.440572
cg26009013				0.00888018	0.0231843		0.214029	0.030838
cg01993208	C9orf3	NM_032823	Body	0.00888079	0.0432629		0.797611	-0.0222029
cg01150943	COL25A1;COL25A1	NM_198721;NM_032518	Body;Body	0.00889166	-0.0323379		0.337534	0.0234699
cg06382786	GDPD1;GDPD1;GDPD1	NM_182569;NM_001165994;NM_001165993	Promoter;Promoter;Promoter	0.0088931	0.654907		0.715137	0.0870218
cg24899451	EHMT2;EHMT2	NM_006709;NM_025256	Body;Body	0.00889726	0.018134		0.313188	0.00719271
cg19507591	CDCA5;ZFPL1	NM_080668;NM_006782	Body;Promoter	0.00889766	-0.0332046		0.0636633	-0.0390378
cg03393889	NTHL1	NM_002528	Body	0.00889896	-0.0171068		0.186643	-0.0122958
cg12463748	ZNF799	NM_001080821	Promoter	0.00890051	0.18371		0.534273	0.110335
cg25324601	NT5C2;NT5C2	NM_012229;NM_001134373	5'UTR;5'UTR	0.0089053	-0.273239		0.447491	0.0986616
cg18636698	LARP1;LARP1	NM_015315;NM_033551	Body;Body	0.00892071	-0.0307375		0.7909	-0.00475348
cg03146637	GPN1;CCDC121;CCDC121;GPN1;CCDC121;GPN1;GPN1;GPN1	NM_001145049;NM_001142682;NM_024584;NR_026735;NM_001142683;NM_007266;NM_001145048;NM_001145047	5'UTR;Promoter;Promoter;Body;Promoter;Body;5'UTR;Body	0.00893261	0.191987		0.00621261	-0.474276
cg22067914	TWSG1;TWSG1	NM_020648;NM_020648	1stExon;5'UTR	0.00893745	0.35759		0.201797	-0.167245
cg16519923	ITGAL;ITGAL	NM_002209;NM_001114380	Body;Body	0.00894975	0.0251161		0.480021	-0.00603605
cg13391675	CTNNA2;CTNNA2	NM_004389;NM_001164883	Body;Body	0.0089501	0.0368681		0.493944	0.0406453
cg24995352	MCM10;MCM10	NM_018518;NM_182751	Promoter;Promoter	0.00895462	0.307917		0.218243	0.139192
cg19966212	CD74;CD74;CD74	NM_004355;NM_001025158;NM_001025159	Promoter;Promoter;Promoter	0.00895818	-0.0439912		0.968927	0.00102889
cg07938826	TRIM39;TRIM39	NM_021253;NM_172016	3'UTR;3'UTR	0.00896975	-0.010598		0.672777	-0.00412516
cg08030922	SNCA;SNCA;SNCA;SNCA	NM_007308;NM_000345;NM_001146055;NM_001146054	Body;Body;Body;Body	0.0089738	-0.0374862		0.705533	-0.00706994
cg06054219	ASCL2	NM_005170	Promoter	0.00897757	-0.0233069		0.495967	0.00392171
cg04566778	RANBP9	NM_005493	Promoter	0.00899536	-0.529802		0.523592	0.200952
cg04640684	OXR1;OXR1	NM_181354;NM_018002	3'UTR;3'UTR	0.00899633	0.0401059		0.409408	0.00807549
cg12072587				0.00899774	0.020243		0.580071	0.0102862
cg25775247	TMF1	NM_007114	Promoter	0.00900768	0.107259		0.913957	0.0150663
cg04055874				0.00900934	-0.0113113		0.758359	0.00461604
[truncated: 233 more rows]

## Sheet: TableS2
Table S2. The list of 1,384 clozapine non-responder-specific methylation sites.
				Responder			Nonresponder
CpG probe	GeneName	RefGene	Genomic region	P-value	Log2 ratio of methylation		P-value	Log2 ratio of methylation
cg08791813	RASGRF2	NM_006909	Body	0.672336	0.00784315		3.92024e-06	0.0156061
cg01344060	PTTG1IP	NM_004339	Promoter	0.893089	0.0206679		1.20439e-05	-0.0961915
cg04416247	CADM2;CADM2	NM_001167675;NM_001167674	Body;Body	0.597853	-0.0116764		2.15296e-05	-0.0274496
cg09790829	BACH2;BACH2	NM_021813;NM_001170794	Promoter;Promoter	0.160933	0.0158139		2.67752e-05	0.0125616
cg08764758	SLFN11;SLFN11;SLFN11;SLFN11;SLFN11	NM_001104587;NM_001104588;NM_001104589;NM_152270;NM_001104590	5'UTR;5'UTR;5'UTR;5'UTR;5'UTR	0.204206	0.143398		2.89965e-05	0.235696
cg27392956	PCMTD2;PCMTD2	NM_001104925;NM_018257	5'UTR;5'UTR	0.957128	0.00749901		4.7541e-05	-0.25579
cg18662613	CCDC85C	NM_001144995	Body	0.464307	0.0060854		4.98348e-05	0.0212735
cg19321730	NUDT22;NUDT22;NUDT22;DNAJC4	NM_001128613;NM_032344;NM_001128612;NM_005528	Body;Body;Body;Promoter	0.934245	-0.000373156		5.75889e-05	0.0105912
cg01409597	FAM19A2	NM_178539	Promoter	0.3304	0.0826941		5.85618e-05	-0.462637
cg17423089	CLSTN1;CLSTN1	NM_014944;NM_001009566	3'UTR;3'UTR	0.184033	0.011557		5.94161e-05	0.0131784
cg27616543	BCL9L	NM_182557	Body	0.853738	-0.0012216		7.11137e-05	0.0282845
cg02358362	NEURL1B	NM_001142651	Body	0.0370807	-0.0301637		8.93242e-05	-0.0406626
cg11826883				0.207937	0.0259379		9.20408e-05	-0.0411054
cg13327734	MED11	NM_001001683	Promoter	0.546065	0.0513086		9.24777e-05	0.0855058
cg05274316				0.155428	-0.0185768		0.00010207	-0.0424548
cg23639773				0.923967	0.00151751		0.00011595	-0.0315313
cg09308608	CARHSP1;CARHSP1	NM_014316;NM_001042476	5'UTR;Promoter	0.747298	0.0516627		0.000124238	0.388459
cg26857911	KCNN1	NM_002248	5'UTR	0.287576	0.145587		0.000124602	-0.339517
cg07063870	FOSL2;FOSL2	NM_005253;NM_005253	1stExon;5'UTR	0.747124	-0.0450722		0.000132554	0.127064
cg20806676	GABBR1;GABBR1;GABBR1	NM_021904;NM_021903;NM_001470	Body;Body;Body	0.411464	0.00899108		0.000136874	0.0168828
cg09794600	VIPR2	NM_003382	Body	0.826784	-0.00370871		0.000139138	0.0337066
cg01486752				0.977482	-0.0040645		0.000142554	-0.171505
cg15919066	SOCS2	NM_003877	3'UTR	0.517844	-0.00618112		0.000150745	0.0107778
cg05499262	EPHA4	NM_004438	Promoter	0.114309	0.229712		0.000151988	0.19013
cg08212172	UBXN2A	NM_181713	Body	0.836356	0.00614003		0.000169276	0.0282289
cg08261871	HCCA2	NM_053005	Body	0.0941074	0.0158881		0.000169614	-0.0137888
cg22518079	SETBP1	NM_015559	Body	0.919776	-0.00055748		0.000183772	0.0310728
cg07959491				0.745432	-0.0724994		0.000188398	0.376802
cg11895474				0.298581	0.135889		0.000199872	0.120274
cg02589828	SAR1B;SAR1B	NM_016103;NM_001033503	5'UTR;5'UTR	0.877466	-0.0266571		0.000210135	0.192629
cg16897885	KCNJ12	NM_021012	5'UTR	0.037379	-0.263496		0.000221129	0.358435
cg06496803	TBC1D14;TBC1D14	NM_001113361;NM_020773	Body;Body	0.487614	-0.00645848		0.000222166	0.0197337
cg12508331				0.334926	0.127825		0.000222246	-0.207179
cg08866129	HPR	NM_020995	Promoter	0.576218	0.00536297		0.000237291	-0.0356379
cg23155944				0.0353304	0.065539		0.000245503	-0.0998041
cg09843855	INPP5A	NM_005539	Body	0.670897	0.00727039		0.000254073	-0.0165933
cg01336571				0.623972	0.00541689		0.000254874	0.0183761
cg13852536	NDUFB6;NDUFB6	NM_182739;NM_002493	Body;Body	0.888155	-0.000838441		0.00027993	-0.0123419
cg26134152	C10orf119;C10orf119	NM_024834;NM_024834	5'UTR;1stExon	0.938912	-0.0110746		0.000284162	0.356141
cg23921145	FH	NM_000143	Body	0.254176	0.143965		0.000288978	-0.373256
cg03337482	PRDM16;PRDM16	NM_022114;NM_199454	Body;Body	0.205321	-0.0134584		0.00029399	-0.0142581
cg27273866	SOX5;SOX5	NM_152989;NM_006940	Body;Body	0.559933	-0.00746546		0.000307754	0.0236604
cg20066627				0.475115	-0.0761079		0.000309932	0.1577
cg19113840	MORN4;MORN4	NM_178832;NM_001098831	3'UTR;3'UTR	0.828391	0.00373938		0.00031364	0.014964
cg01377644	ACADVL;ACADVL	NM_000018;NM_001033859	Body;Body	0.551072	0.00879503		0.000325272	0.0282973
cg00947599	GNA12	NM_007353	Body	0.399397	0.00963332		0.000328271	0.00949785
cg21160472	ATF3;ATF3;ATF3;ATF3;ATF3	NM_001040619;NM_001674;NM_001674;NM_001040619;NM_001030287	1stExon;5'UTR;1stExon;5'UTR;5'UTR	0.740095	0.0642325		0.000332246	0.459543
cg14072219	MAP1LC3C	NM_001004343	Promoter	0.757986	-0.00337345		0.000335378	-0.0243893
cg18963596	ARHGAP5;C14orf128;ARHGAP5	NM_001173;NR_027263;NM_001030055	Promoter;Body;Promoter	0.600414	-0.0529223		0.000342151	-0.218341
cg09657265	SMPDL3A	NM_006714	Body	0.709679	-0.0675014		0.000350173	0.343007
cg11384924	COL11A2;COL11A2;COL11A2;COL11A2;COL11A2;COL11A2;COL11A2;COL11A2	NM_080680;NM_080679;NM_080681;NM_080679;NM_001163771;NM_001163771;NM_080680;NM_080681	5'UTR;5'UTR;1stExon;1stExon;5'UTR;1stExon;1stExon;5'UTR	0.618675	-0.0184501		0.000370074	0.0602737
cg12601582	CITED2;CITED2;CITED2	NM_006079;NM_001168389;NM_001168388	Promoter;Promoter;Promoter	0.175192	-0.15058		0.000383618	-0.358249
cg13547551	LOC100272217;FUBP3	NR_027440;NM_003934	Promoter;Body	0.139743	0.192269		0.000405822	-0.317133
cg00533407	ACCN3;ACCN3;ACCN3	NM_020322;NM_020321;NM_004769	Promoter;Promoter;Promoter	0.652148	0.0076499		0.000409219	-0.0300065
cg13437711				0.517346	0.199489		0.000424811	0.333178
cg01674761	SNTG1	NM_018967	5'UTR	0.129365	-0.0120627		0.000438406	-0.0127457
cg21610297	PCBP2;PCBP2;PCBP2;PCBP2;PCBP2;PCBP2;PCBP2	NM_001128913;NM_031989;NM_001128914;NM_001098620;NM_005016;NM_001128911;NM_001128912	Body;Body;Body;Body;Body;Body;Body	0.878547	-0.00225699		0.000440182	0.0216401
cg09859659	DENND3	NM_014957	Body	0.0382011	0.0187026		0.000460249	0.0207483
cg24337644	DGKD	NM_152879	Promoter	0.152241	0.081364		0.000466227	-0.151865
cg03705879	MRPL27;EME1;EME1	NM_016504;NM_152463;NM_001166131	Body;Promoter;Promoter	0.405784	-0.146214		0.000475436	-0.199867
cg09517428	DAZAP1;DAZAP1	NM_018959;NM_170711	Body;Body	0.553095	-0.00601589		0.000475447	0.0063022
cg10305780	MARK3;MARK3;MARK3;MARK3;MARK3;MARK3;MARK3;MARK3;MARK3;MARK3	NM_001128920;NM_002376;NM_001128921;NM_001128918;NM_001128918;NM_001128919;NM_001128920;NM_001128919;NM_002376;NM_001128921	5'UTR;5'UTR;5'UTR;1stExon;5'UTR;5'UTR;1stExon;1stExon;1stExon;1stExon	0.209152	-0.354176		0.000484319	0.488867
cg13462909	PAPPA	NM_002581	Body	0.377395	-0.00728943		0.000505341	-0.0293497
cg16735646				0.444236	-0.00655256		0.000515681	0.0342986
cg15778497	GPS1;GPS1	NM_212492;NM_004127	Body;Body	0.0928166	-0.00467807		0.00052179	-0.00781708
cg00502062				0.609719	0.00495141		0.000531449	-0.0170555
cg14915316	PFKP	NM_002627	Body	0.790886	-0.000908471		0.000534048	-0.0171725
cg03419885	PKNOX2	NM_022062	5'UTR	0.845282	0.0554699		0.000534175	0.219079
cg14804633	HN1L	NM_144570	Promoter	0.131931	0.174073		0.000545124	0.223561
cg07033513				0.0719332	-0.00891593		0.000549187	0.0340289
cg08627768	USP6NL;USP6NL	NM_001080491;NM_014688	Body;Body	0.270445	-0.0140753		0.000554214	0.0563911
cg09037532				0.3423	0.00500042		0.000572212	0.0116646
cg20457891	SNX8	NM_013321	Body	0.718014	-0.00496297		0.000575255	0.0158452
cg09728487				0.708202	0.00544266		0.000580017	0.0201083
cg05898545	DIP2C;C10orf108	NM_014974;NR_027152	Body;Body	0.97707	0.000504763		0.000585828	0.0258117
cg20320251				0.574064	0.00739328		0.000590287	0.0208685
cg02383089	ZNRD1;NCRNA00171;ZNRD1	NM_170783;NR_026751;NM_014596	Promoter;Promoter;Promoter	0.836412	0.0480063		0.000606501	0.52793
cg13739666	TNXB;TNXB	NM_032470;NM_019105	Promoter;Body	0.788835	-0.00185959		0.000609757	-0.00451557
cg21913775	UBR4	NM_020765	Body	0.433712	0.00995003		0.000614013	-0.0587472
cg06804625	CELSR2	NM_001408	Body	0.160323	0.0109662		0.000625897	-0.0157802
cg00450319	LOC728024;ERLIN2	NR_003671;NM_007175	Promoter;Body	0.60587	0.00938627		0.00063201	0.0266367
cg01443394				0.453493	-0.00938272		0.000632571	0.00464402
cg00828305	HNRNPA3	NM_194247	Promoter	0.855262	0.0625799		0.000637877	-0.22214
cg18442362	OGDH;OGDH;OGDH	NM_001003941;NM_001165036;NM_002541	Body;Body;Body	0.755947	-0.00295911		0.000661463	-0.0172172
cg22661556	FOXA3;SYMPK	NM_004497;NM_004819	Promoter;Promoter	0.313955	-0.350471		0.000671118	-0.429839
cg14091954	FLT3	NM_004119	Promoter	0.203104	0.257373		0.000671677	0.359964
cg04635736	FGF11	NM_004112	Body	0.0075202	0.274312		0.000680983	-0.317323
cg25763212	IL20	NM_018724	Body	0.879164	-0.0014871		0.000683982	-0.0161426
cg02392124	WAC;WAC;WAC	NM_100486;NM_016628;NR_024557	Body;Body;Body	0.916903	-0.00331297		0.000691081	0.0896672
cg26346875	VARS	NM_006295	Body	0.794781	0.0604956		0.000694688	-0.157775
cg19774973				0.367981	0.010391		0.000705442	0.018837
cg24465329				0.842654	-0.00360622		0.000731019	-0.0215047
cg03878654	ZFHX3;ZFHX3	NM_006885;NM_001164766	5'UTR;5'UTR	0.0727582	-0.0999436		0.000738612	-0.265988
cg26153483	NCOA1;NCOA1;NCOA1	NM_147223;NM_147233;NM_003743	5'UTR;5'UTR;5'UTR	0.793109	0.00591359		0.000755272	-0.0125718
cg15413523	TCF7;TCF7;TCF7;TCF7;TCF7;TCF7;TCF7;TCF7;TCF7;TCF7	NM_213648;NM_001134852;NM_201632;NM_201633;NM_001134851;NM_201634;NM_001134851;NM_003202;NM_213648;NM_001134852	5'UTR;1stExon;5'UTR;5'UTR;1stExon;5'UTR;5'UTR;Body;1stExon;5'UTR	0.549168	-0.0073403		0.000755426	0.0191992
cg05515488	RIPK4	NM_020639	3'UTR	0.582322	0.00458541		0.000755783	0.0121018
cg11845728				0.839431	0.000941808		0.000758373	-0.00749182
cg15429180	ROBO1	NM_002941	Body	0.18931	0.0164234		0.000777436	0.0297435
cg01260366	PXMP4;PXMP4	NM_183397;NM_007238	Body;Body	0.573765	-0.00395358		0.000781407	-0.0300275
cg03062881	PCNT	NM_006031	Body	0.452705	0.0020457		0.000788713	0.00482432
cg10143060	RNF182;RNF182;RNF182;RNF182;RNF182	NM_001165034;NM_001165033;NM_001165034;NM_152737;NM_001165032	5'UTR;Promoter;1stExon;Promoter;Promoter	0.304642	-0.124438		0.000801773	-0.2309
cg19379569	STK32C	NM_173575	Body	0.601256	-0.00593135		0.000805024	-0.0215713
cg03966514	SPG20;SPG20;SPG20;SPG20	NM_001142296;NM_001142294;NM_015087;NM_001142295	5'UTR;5'UTR;5'UTR;5'UTR	0.495846	0.0656221		0.000811106	-0.540784
cg08533083				0.464891	-0.0198818		0.000813624	-0.0659227
cg21369466	LANCL2	NM_018697	Body	0.206618	0.0261573		0.00082706	-0.030793
cg01311802	OR2H1	NM_030883	Body	0.513522	-0.00625884		0.000842948	0.00653556
cg06695115	SEMG2	NM_003008	3'UTR	0.316592	-0.00702221		0.000843237	-0.0119531
cg11918740	MED28	NM_025205	Body	0.179669	0.15961		0.000852555	0.506374
cg14027297				0.641552	0.00306765		0.00086325	0.0221387
cg05097887	ZMYND17	NM_001024593	3'UTR	0.841077	-0.00283213		0.000868189	-0.0180891
cg05860220				0.603795	0.00649058		0.000872205	-0.0201429
cg15543523	ESR1;ESR1;ESR1;ESR1	NM_000125;NM_001122741;NM_001122740;NM_001122742	Promoter;5'UTR;Promoter;5'UTR	0.241915	-0.0107061		0.00087627	0.0237369
cg03937605	AMPD2;AMPD2;AMPD2	NM_203404;NM_139156;NM_004037	Promoter;Body;Body	0.134427	0.0170663		0.00089092	-0.0308767
cg04956719	KIAA0430	NM_014647	Body	0.229508	-0.00880147		0.000901212	0.0243477
cg23413697				0.164224	0.186684		0.000903898	-0.221109
cg08083901	TFDP1;TFDP1	NR_026580;NM_007111	Body;Body	0.36512	-0.0108139		0.000918372	-0.0173702
cg24836107	NRD1;NRD1	NM_002525;NM_001101662	Promoter;Promoter	0.222615	-0.185898		0.00092231	0.0781585
cg02993340	PURG;PURG;WRN	NM_013357;NM_001015508;NM_000553	Promoter;Promoter;5'UTR	0.27937	-0.146625		0.000925444	-0.195544
cg23231729	THEM4	NM_053055	Promoter	0.59565	-0.184689		0.00092574	0.617696
cg27583655	PDE4D;PDE4D	NM_001165899;NM_001104631	Body;Body	0.947948	0.00138233		0.000936658	-0.052884
cg02212737	EXOC7;EXOC7;EXOC7;EXOC7;EXOC7;EXOC7	NM_001145297;NM_001013839;NM_001145298;NM_001145299;NM_015219;NR_028133	1stExon;1stExon;1stExon;1stExon;1stExon;Promoter	0.0426432	-0.164815		0.000942524	-0.35957
cg20168230	GRIK3	NM_000831	1stExon	0.346273	-0.0872575		0.00094765	-0.171512
cg05342782	STX8	NM_004853	Body	0.0504582	0.0448425		0.000954363	-0.0649863
cg22167515				0.305203	0.166789		0.000968126	-0.255769
cg08366060	UVRAG	NM_003369	Body	0.722922	0.0104798		0.000973902	-0.0477345
cg17080534	ATF3;ATF3;ATF3	NM_001674;NM_001040619;NM_001030287	Promoter;Promoter;5'UTR	0.641848	-0.148606		0.000995413	-0.34134
cg21796234	C3orf23;C3orf23;C3orf23	NM_001029839;NM_173826;NM_001029840	Promoter;Promoter;Promoter	0.395093	0.0604763		0.00100746	0.251889
cg14507658				0.218833	0.0117085		0.00101009	-0.00930472
cg07167098	RECQL;RECQL;GOLT1B	NM_032941;NM_002907;NM_016072	Promoter;Promoter;Promoter	0.292131	0.202898		0.00101214	-0.304602
cg13060970	PLEK;PLEK	NM_002664;NM_002664	1stExon;5'UTR	0.0834391	0.0100649		0.00103234	-0.018243
cg11932575				0.952694	-0.000640928		0.00103889	-0.0124904
cg00444019	FAM107B	NM_031453	Body	0.312648	-0.289321		0.0010392	-0.431822
cg27637940	FAM159B	NM_001164442	Promoter	0.696256	-0.00964569		0.00105376	-0.0296713
cg26568372				0.680553	-0.0493195		0.00106008	-0.207154
cg04503267	LCK;LCK	NM_005356;NM_001042771	Body;Body	0.654358	0.00177822		0.00106476	-0.0101969
cg17362861	WDR86	NM_198285	Promoter	0.804333	0.0634245		0.00109171	-0.389188
cg21123509	POLD2;POLD2	NM_006230;NM_001127218	Promoter;Promoter	0.132831	0.170653		0.00111331	-0.169989
cg10944379	CCNY;CCNY	NM_145012;NM_181698	Body;5'UTR	0.481628	0.0044166		0.00111589	0.0291368
cg17255703	IQCJ;IQCJ;IQCJ;IQCJ	NM_001042706;NM_001042705;NM_001042705;NM_001042706	1stExon;5'UTR;1stExon;5'UTR	0.513612	0.0128431		0.00113859	-0.0198572
cg17786129	KCNMA1;KCNMA1;KCNMA1;KCNMA1	NM_001161353;NM_001161352;NM_002247;NM_001014797	Body;Body;Body;Body	0.471685	-0.0112328		0.00114073	0.0145256
cg25388738	CHRM3	NM_000740	Body	0.950414	-0.000242022		0.00114461	-0.0200147
cg18458026	C19orf28;C19orf28;C19orf28;C19orf28;C19orf28;C19orf28	NM_021731;NM_001042680;NM_001042680;NM_021731;NM_174983;NM_174983	1stExon;1stExon;5'UTR;5'UTR;1stExon;5'UTR	0.901976	-0.0230566		0.00114461	-0.282105
cg09662616	CHRM3	NM_000740	Body	0.435694	0.00761685		0.00114676	0.010778
cg27554844	EFCAB6;EFCAB6	NM_198856;NM_022785	Promoter;Promoter	0.832379	0.041439		0.00115681	0.905856
cg21596742	ARHGEF2;ARHGEF2;ARHGEF2	NM_004723;NM_001162383;NM_001162384	Body;Body;Body	0.986633	-0.000243679		0.00117053	0.0148483
cg19233472	FOXI1;FOXI1	NM_144769;NM_012188	Promoter;Promoter	0.828913	-0.004636		0.0011719	0.0474456
cg00903186	NCRNA00171	NR_026751	Body	0.737756	0.00304302		0.00118042	0.0325344
cg18218257	MORN2;DHX57	NM_001145450;NM_198963	Promoter;5'UTR	0.11231	0.349553		0.00119516	-0.510179
cg11451506	AFF3;AFF3	NM_001025108;NM_002285	Body;Body	0.487428	-0.00575224		0.00119742	0.0135919
cg01010012	MTUS2	NM_001033602	Body	0.209318	-0.0105074		0.00119854	0.0179441
cg11887015	PGK1	NM_000291	Promoter	0.527784	-0.0607751		0.00119869	-0.172481
cg14878520	MNX1;MNX1	NM_001165255;NM_005515	Promoter;Body	0.451921	0.0579989		0.00120433	-0.127273
cg19880119	NT5DC2;NT5DC2	NM_001134231;NM_022908	Body;Body	0.97865	-0.000476429		0.00122762	-0.0367631
cg10767008	PTPRN2;PTPRN2;PTPRN2	NM_002847;NM_130842;NM_130843	Body;Body;Body	0.575608	0.0072723		0.00123072	0.0307209
cg01792203	MAP3K5	NM_005923	Body	0.558495	0.0100214		0.00123927	0.053976
cg08414965	NPFFR2	NM_004885	Body	0.136085	-0.033896		0.00124334	0.0763007
cg14116463				0.53084	-0.00556765		0.00124493	0.0335044
cg11524330	GPN2;GPN2	NM_018066;NM_018066	1stExon;5'UTR	0.643	-0.0954673		0.00126696	0.422274
cg18751958	REXO1	NM_020695	Body	0.305754	0.0100479		0.00126712	0.0266217
cg12762517	PARP3;RRP9;PARP3	NM_005485;NM_004704;NM_001003931	Promoter;Promoter;Promoter	0.363245	0.271177		0.00127884	-0.417845
cg04649897				0.162944	-0.131686		0.00127915	-0.252628
cg21053529	GJD2	NM_020660	Promoter	0.279235	-0.0397407		0.00128327	-0.13788
cg21727276	DBNDD2;DBNDD2;DBNDD2;SYS1-DBNDD2;DBNDD2;DBNDD2;DBNDD2	NM_001048224;NM_001048222;NM_001048226;NR_003189;NM_001048221;NM_001048223;NM_001048225	5'UTR;5'UTR;Promoter;Body;5'UTR;5'UTR;Promoter	0.32143	-0.0105506		0.00128613	-0.0366563
cg05794954	CDC14A;CDC14A;CDC14A	NM_033312;NM_003672;NM_033313	Promoter;Promoter;Promoter	0.172844	-0.646161		0.00129451	0.494149
cg17128237				0.74818	-0.00149785		0.00129981	-0.0243266
cg05802990	C6orf195	NM_152554	Promoter	0.326997	-0.0120752		0.00133931	-0.0136267
cg12877169	MEIS2;MEIS2;MEIS2;MEIS2;MEIS2;MEIS2;MEIS2	NM_170677;NM_170675;NM_172315;NM_172316;NM_170676;NM_170674;NM_002399	3'UTR;3'UTR;3'UTR;3'UTR;3'UTR;3'UTR;3'UTR	0.728042	-0.00305234		0.00135611	-0.0401617
cg21834222	FRS3	NM_006653	Body	0.888915	-0.00374939		0.0013752	-0.0490432
cg25779483	FAM13A;FAM13A	NM_014883;NM_014883	1stExon;5'UTR	0.100965	0.633942		0.00137679	-0.327323
cg06912623				0.736052	0.00448433		0.00138159	0.0349946
cg10020290	CHST8;CHST8	NM_001127895;NM_001127896	Promoter;Promoter	0.455925	-0.0117264		0.00139195	-0.0182804
cg11415705	C1orf122;YRDC;C1orf122	NM_198446;NM_024640;NM_001142726	Promoter;Body;Promoter	0.0586954	-0.163709		0.00139887	0.368967
cg06305891				0.0498431	-0.00974282		0.00140013	0.016362
cg05909553	RECQL4	NM_004260	Body	0.825999	-0.00316451		0.00140812	0.0247377
cg01003803	FGF20;FGF20	NM_019851;NM_019851	1stExon;5'UTR	0.785294	-0.0729372		0.00141336	0.305796
cg22563312	TBC1D9B;TBC1D9B	NM_198868;NM_015043	1stExon;1stExon	0.808686	-0.0523565		0.00141688	0.419425
cg10699852				0.0427819	0.0456689		0.00141981	0.0754695
cg27349540				0.779236	0.00239121		0.00142122	-0.0256922
cg10948790				0.431383	0.0309685		0.00142896	0.0733158
cg13363904	SLC5A12	NM_178498	Body	0.238995	0.0184642		0.00142917	0.0203572
cg26690915				0.970015	-0.00068013		0.00143869	0.0194796
cg15204945	SYCN	NM_001080468	Body	0.039453	-0.0258611		0.00144308	0.0469233
cg21252372	EXTL3	NM_001440	3'UTR	0.515434	-0.012001		0.00147152	0.017545
cg03027977	UBN2	NM_173569	Promoter	0.510333	-0.151459		0.00148108	0.438614
cg17190117	GAS2L2	NM_139285	3'UTR	0.97779	0.000613096		0.00149604	0.0333262
cg01716959	SHANK2	NM_012309	Body	0.39863	-0.00312335		0.00149623	-0.0135062
cg16391745	TSTA3	NM_003313	Body	0.363211	0.00942434		0.00149726	-0.0190247
cg11837690	WNT4	NM_030761	Body	0.202574	0.00718401		0.00149733	-0.0153119
cg04369038	CISH;CISH	NM_013324;NM_145071	Promoter;Promoter	0.139397	-0.239421		0.00150129	0.3856
cg07016094	THSD7A	NM_015204	Body	0.214711	-0.0174211		0.00150553	-0.0319696
cg17546247	ZIC4;ZIC1	NM_032153;NM_003412	Promoter;Promoter	0.317431	0.0677965		0.00152657	0.172792
cg25772738	PRKRIR	NM_004705	Promoter	0.773322	0.0283653		0.00152909	0.278405
cg20061812	SLC9A4	NM_001011552	3'UTR	0.704042	0.00683826		0.00153072	-0.0218249
cg07745707	ZNF469	NM_001127464	1stExon	0.959357	0.000227631		0.00153776	0.0312849
cg17511017				0.657394	-0.0053801		0.00153836	-0.0235043
cg25344133	ZNF773	NM_198542	Body	0.485789	0.291677		0.00154207	0.508806
cg13903809	SOCS2	NM_003877	5'UTR	0.143804	-0.365155		0.00154771	-0.880402
cg07076358				0.320297	0.0327218		0.00155077	0.0986922
cg21011691	UTP3	NM_020368	Promoter	0.895988	-0.0327188		0.00155336	-0.811946
cg08134704	GTF2F2	NM_004128	Promoter	0.796935	-0.0560416		0.00156252	0.3577
cg10944783	PSMC3IP;PSMC3IP	NM_016556;NM_013290	Promoter;Promoter	0.551335	-0.0676788		0.00156445	0.214728
cg21389394	FAM55C;FAM55C	NM_145037;NM_001134456	5'UTR;Promoter	0.56718	-0.149328		0.00156861	-0.699712
cg11502921				0.751412	-0.0011192		0.0015723	0.0132107
cg12723026	KCNC4;KCNC4;KCNC4	NM_001039574;NM_153763;NM_004978	Body;Body;Body	0.155878	-0.0204155		0.00157341	-0.0208853
cg26915351	ATG9A;ATG9A	NM_024085;NM_001077198	Body;Body	0.703415	-0.00399344		0.0015742	-0.0257217
cg01064286	ATF3	NM_001030287	5'UTR	0.98403	-0.000565493		0.00157749	0.0556289
cg09292525	KIAA0232;KIAA0232	NM_014743;NM_001100590	Body;Body	0.861474	-0.00280848		0.00158587	-0.0239348
cg09902029				0.089313	0.0971074		0.00158802	0.30619
cg14601210				0.138629	0.0269024		0.00158987	0.0339896
cg25255795	ISL2	NM_145805	Promoter	0.522064	-0.0608213		0.00159083	0.210409
cg18450294	VPS53	NM_001128159	Body	0.203219	-0.016951		0.00160192	-0.0225291
cg12812583				0.655781	-0.199518		0.00160258	-0.510162
cg20052010	EFEMP1;EFEMP1;EFEMP1	NM_004105;NM_001039349;NM_001039348	Body;Body;Body	0.1957	-0.0152758		0.00160343	-0.0185226
cg21211053	GYS1;RUVBL2;GYS1;GYS1;GYS1;GYS1	NM_002103;NM_006666;NM_002103;NR_027763;NM_001161587;NM_001161587	5'UTR;Promoter;1stExon;Body;5'UTR;1stExon	0.0225435	0.362151		0.0016251	-0.170888
cg10207609	CD36;CD36;CD36	NM_001001548;NM_000072;NM_001001547	Promoter;Promoter;5'UTR	0.825791	0.00171383		0.00162537	0.0180649
cg01843189				0.156536	-0.0985383		0.00162663	-0.140653
cg20629551	KIAA1199	NM_018689	Body	0.247554	0.0151235		0.00163232	-0.02192
cg01603733	MOV10L1;MOV10L1;MOV10L1	NM_001164104;NM_001164105;NM_018995	Body;Body;Body	0.61692	0.0057472		0.00163546	-0.0288947
cg01117697	C1QL4	NM_001008223	1stExon	0.601497	-0.0686035		0.00163781	0.130294
cg20211463	SLCO5A1;SLCO5A1;SLCO5A1	NM_030958;NM_001146009;NM_001146008	Body;Body;Body	0.346941	0.0525681		0.00164158	0.0511427
cg14154784	TLE1	NM_005077	Body	0.81097	-0.00259364		0.00164922	-0.0238228
cg00203594	ALKBH2;ALKBH2;ALKBH2;ALKBH2;ALKBH2;ALKBH2;ALKBH2	NM_001001655;NR_026930;NM_001001655;NM_001145374;NR_026931;NM_001145374;NM_001145375	1stExon;Body;5'UTR;5'UTR;Body;1stExon;5'UTR	0.378777	0.0311919		0.00166037	-0.0742057
cg21643871	ISY1	NM_020701	Promoter	0.684229	0.0710315		0.00166535	-0.414945
cg04150382				0.273054	0.242284		0.00167194	0.347231
cg04188273	COL25A1;COL25A1	NM_032518;NM_198721	Promoter;Promoter	0.857109	-0.0639648		0.00168136	0.695176
cg26639216	MRPL23	NM_021134	Promoter	0.349461	-0.175207		0.00168534	0.534804
cg06592982				0.58	0.0135388		0.00168588	-0.0497925
cg23906261	GFRA1;GFRA1;GFRA1	NM_001145453;NM_005264;NM_145793	Body;Body;Body	0.822713	0.0196348		0.00168782	-0.197165
cg13073773	GSC	NM_173849	3'UTR	0.183874	-0.42646		0.0016897	-0.23027
cg14981883				0.454177	-0.117548		0.00169261	0.235278
cg07710211	CNPY3	NM_006586	Body	0.797074	0.00469619		0.00170404	0.0194917
cg14834078	LOC100288797	NM_001167670	Promoter	0.840727	-0.00168065		0.00172603	-0.0180641
cg00501779	MTA2	NM_004739	Promoter	0.136308	0.349645		0.00173202	0.311324
cg18979423	ATF6B;ATF6B	NM_004381;NM_001136153	Body;Body	0.590059	0.00731552		0.00173512	0.0213146
cg00004421	EIF4A1;SENP3	NM_001416;NM_015670	Promoter;3'UTR	0.867081	-0.00743452		0.00173582	0.0958016
cg00997998				0.585041	0.00536871		0.00173729	-0.00997679
cg24942343	C17orf81;C17orf81;C17orf81;C17orf81;DULLARD;C17orf81;DULLARD	NM_203414;NM_015362;NM_203414;NM_203413;NM_015343;NM_203415;NM_001143775	5'UTR;5'UTR;1stExon;5'UTR;Promoter;5'UTR;Promoter	0.0431195	-0.150788		0.00175066	0.198052
cg25730281	AMMECR1;SNORD96B;AMMECR1;AMMECR1	NM_001171689;NR_004379;NM_001025580;NM_015365	Body;Promoter;Body;Body	0.34957	-0.0413713		0.0017511	-0.0604017
cg14278300	CD247;CD247	NM_198053;NM_000734	Body;Body	0.0941539	-0.0171579		0.00177011	-0.0180806
cg06579465				0.474072	0.00966637		0.00177466	0.0429644
cg07704549	FAM162A;CCDC58	NM_014367;NM_001017928	Promoter;Promoter	0.511326	0.123435		0.00179681	0.565029
cg04941831	ADARB2	NM_018702	Body	0.0523686	-0.016518		0.0018051	0.0154891
cg08317580	IL4R;IL4R	NM_001008699;NM_000418	5'UTR;5'UTR	0.668799	-0.00431122		0.00181626	-0.0315396
cg03738656				0.120475	-0.0258351		0.00181728	0.0214418
cg17611446	POFUT2;POFUT2;POFUT2	NR_004858;NM_015227;NM_133635	Body;Body;Body	0.367454	0.0105082		0.00182824	-0.0428022
cg07148370	RICTOR	NM_152756	Body	0.749236	0.00878753		0.001829	-0.0329788
cg02740969	TBXAS1;TBXAS1;HIPK2;HIPK2	NM_001166254;NM_001130966;NM_001113239;NM_022740	Promoter;Promoter;Promoter;Promoter	0.495709	-0.126908		0.0018363	-0.476883
cg13818573	C1QL1	NM_006688	1stExon	0.673852	0.0288064		0.00183983	0.0847774
cg27178940				0.580121	-0.0731078		0.00185439	0.411742
cg08230472	SPTLC2	NM_004863	Promoter	0.498004	0.174639		0.00186273	-0.156197
cg24278817	RPL32P3;SNORA7B	NR_003111;NR_002992	Body;Promoter	0.987836	0.000257391		0.00186475	0.031256
cg00569091	RERE;RERE;RERE	NM_001042682;NM_012102;NM_001042681	5'UTR;Body;Body	0.421512	0.00233465		0.00186493	0.0137935
cg09732486	CNTN1;CNTN1	NM_175038;NM_001843	Promoter;Promoter	0.707702	-0.0365179		0.00186588	-0.217531
cg19001263				0.565339	-0.010946		0.00186728	0.0258314
cg12099188	RSF1	NM_016578	Body	0.29417	-0.00473567		0.00189112	0.0126444
cg05064645	EGFR;EGFR;EGFR;EGFR;EGFR;EGFR;EGFR;EGFR	NM_201282;NM_005228;NM_201282;NM_005228;NM_201283;NM_201283;NM_201284;NM_201284	5'UTR;5'UTR;1stExon;1stExon;1stExon;5'UTR;1stExon;5'UTR	0.818145	-0.0244738		0.00190447	0.210251
cg22938308	MYADM;MYADM;MYADM;MYADM;MYADM;MYADM	NM_001020818;NM_138373;NM_001020819;NM_001020820;NM_001020818;NM_001020821	5'UTR;5'UTR;5'UTR;5'UTR;1stExon;5'UTR	0.438033	-0.17745		0.00190834	-0.349278
cg20609883				0.381988	-0.00645055		0.00191038	-0.0132555
cg17890283				0.196128	0.00574854		0.00191094	-0.0243575
cg06812668				0.371978	-0.00686405		0.00191517	0.0140827
cg13344237	DNMT3A;DNMT3A;DNMT3A	NM_022552;NM_175629;NM_175630	Promoter;Promoter;Promoter	0.0131149	0.0848324		0.00192504	-0.238631
cg02907524	AGBL1	NM_152336	Promoter	0.544118	-0.00939176		0.00192768	-0.0130416
cg19561607	BCAT1	NM_005504	Promoter	0.0834959	-0.0285272		0.00193646	-0.0199362
cg00671534				0.567329	-0.00523205		0.00193981	-0.0172312
cg07396827				0.328831	-0.0128243		0.00194287	-0.0355333
cg21560142	BBC3;BBC3;BBC3;BBC3	NM_014417;NM_001127241;NM_001127240;NM_001127242	Body;Body;Body;Body	0.664364	0.0940811		0.00196897	0.243419
cg06949081	CDKN2C;CDKN2C;CDKN2C	NM_078626;NM_001262;NM_078626	1stExon;5'UTR;5'UTR	0.760623	-0.0581274		0.0019739	0.363578
cg19658776	LYZL2	NM_183058	1stExon	0.585395	-0.00550633		0.00199361	-0.0309836
cg10714413	KLHL25	NM_022480	Promoter	0.57198	0.126094		0.00199827	0.482986
cg16531664	TRAPPC9;TRAPPC9	NM_001160372;NM_031466	Body;Body	0.829804	-0.00457743		0.00200308	0.0250414
cg21638712	HMBS;HMBS	NM_001024382;NM_000190	Promoter;Body	0.596178	-0.00331169		0.00202211	-0.00896041
cg11364468	VGF	NM_003378	Body	0.646023	-0.0799303		0.00202699	0.25268
cg26312935	RNF111	NM_017610	Promoter	0.786254	0.00280868		0.00203037	-0.0218531
cg07473471	ESRP1;ESRP1;ESRP1;ESRP1;ESRP1	NM_001122826;NM_001122825;NM_001122827;NM_001034915;NM_017697	Promoter;Promoter;Promoter;Promoter;Promoter	0.243635	-0.219204		0.00204388	-0.156841
cg10508127				0.70063	0.00658529		0.00204928	-0.0256124
cg11607742	PSMD8	NM_002812	Body	0.555146	-0.00496705		0.00206694	-0.0130562
cg02769478	TRIM26	NM_003449	Body	0.848873	-0.00136144		0.0020745	-0.013324
cg09193347	RASGRF1;RASGRF1	NM_001145648;NM_002891	Body;Body	0.530637	0.158024		0.00208379	-0.944788
cg12681796				0.722529	0.00402191		0.00208893	-0.016658
cg02292450	CSMD3;CSMD3;CSMD3	NM_052900;NM_198123;NM_198124	Body;Body;Promoter	0.396021	0.0143526		0.00209153	0.0221799
cg16066294	ACIN1;ACIN1;ACIN1;ACIN1;C14orf119;ACIN1;ACIN1	NM_001164814;NM_014977;NM_001164815;NM_001164815;NM_017924;NM_001164814;NM_014977	5'UTR;5'UTR;5'UTR;1stExon;Promoter;1stExon;1stExon	0.9636	0.00740461		0.00209859	0.137033
cg02788102	CADM1;CADM1	NM_001098517;NM_014333	Body;Body	0.768773	-0.0274408		0.00210054	-0.288113
cg06447552	AMOTL1	NM_130847	Body	0.969635	-0.0134412		0.00211039	0.506642
cg06171619	C16orf35;C16orf35	NM_001039476;NM_001077350	Promoter;Promoter	0.410438	-0.0774155		0.00213161	0.0917798
cg22267597	MYH10	NM_005964	Promoter	0.916245	0.03234		0.00213858	0.291805
cg20292547	BMP7;BMP7	NM_001719;NM_001719	1stExon;5'UTR	0.473953	-0.0975012		0.00214221	0.295778
cg02738262	SDHA	NM_004168	Body	0.439793	-0.00601048		0.00214583	0.0182961
cg01980958	SCAND3	NM_052923	Body	0.062777	0.0158638		0.00215568	0.0137999
cg08630080	PAQR5;PAQR5	NM_017705;NM_001104554	5'UTR;Promoter	0.386232	-0.00670086		0.00215719	-0.0166634
cg18520851	CDO1	NM_001801	Body	0.444795	-0.0055268		0.00217833	-0.030397
cg26121294	AMDHD1	NM_152435	Body	0.537228	-0.0154636		0.00218382	-0.0893844
cg25015504	C1orf38;C1orf38;C1orf38	NM_001105556;NM_001039477;NM_004848	Promoter;Promoter;Promoter	0.342825	0.049783		0.00218742	-0.197704
cg03562441	ARNTL;ARNTL;ARNTL	NM_001030272;NM_001030273;NM_001178	Body;Body;Body	0.293101	-0.0127937		0.00220199	0.0256704
cg06768599	LTB4R;LTB4R	NM_001143919;NM_181657	Body;Body	0.843814	0.00226206		0.00220764	0.0064318
cg18779092	NDUFA9	NM_005002	Promoter	0.0125164	0.266926		0.0022082	-0.157605
cg16635010	RASGEF1C	NM_175062	Body	0.421237	-0.00705655		0.00220925	0.011114
cg22906224				0.346254	-0.0846764		0.00221094	0.165855
cg21527414				0.292586	0.0232102		0.00222079	-0.0409982
cg23728636	ZNF652;ZNF652	NM_014897;NM_001145365	Promoter;Promoter	0.164507	-0.299366		0.00222246	0.303932
cg03114636	AP3D1;AP3D1	NM_001077523;NM_003938	Body;Body	0.385633	-0.00995198		0.00222489	-0.0171716
cg18484300	SUPT16H	NM_007192	Body	0.812982	-0.00313675		0.00224712	-0.029469
cg25495311	NT5DC1	NM_152729	Body	0.170131	0.0189601		0.00224998	0.0335572
cg09756132	ZNF771;ZNF771	NM_001142305;NM_016643	Promoter;Promoter	0.785621	0.0543705		0.00225984	0.763086
cg16654610	ZNF721	NM_133474	5'UTR	0.359752	-0.0156694		0.00226342	-0.0380955
cg19590991	USP6NL;USP6NL	NM_014688;NM_014688	1stExon;5'UTR	0.66031	-0.0380737		0.00226515	0.290894
cg17400609	LRP5	NM_002335	Body	0.65836	-0.00468717		0.00226736	-0.0074317
cg17547812	RABEP1;RABEP1;RABEP1;RABEP1	NM_001083585;NM_004703;NM_004703;NM_001083585	1stExon;1stExon;5'UTR;5'UTR	0.502495	-0.191407		0.00227785	0.595485
cg21882238	MIR654;MIR300;MIR376A1;MIR376B	NR_030390;NR_030582;NR_029868;NR_030157	Body;Promoter;Promoter;Promoter	0.7607	0.00197906		0.00229364	-0.0233654
cg23474890	BCL7A;BCL7A	NM_001024808;NM_020993	Body;Body	0.67183	-0.00748709		0.00231064	0.0212978
cg20602296				0.697839	0.00534827		0.00231538	0.0463952
cg00356981				0.301286	-0.0294523		0.00232388	0.0305192
cg24239329	DCLK1	NM_004734	Promoter	0.969285	-0.00573244		0.0023311	0.172726
cg03460032	RB1	NM_000321	Body	0.264765	-0.031306		0.0023379	0.0367947
cg23389069	ATM;NPAT	NM_000051;NM_002519	Promoter;Body	0.198216	0.278101		0.00233916	0.356489
cg24951514	WHSC2;MIR943	NM_005663;NR_030641	Body;Promoter	0.559346	0.00506265		0.00234632	-0.0299998
cg03429512	NOP58;SNORD70	NM_015934;NR_003058	Body;Promoter	0.000684694	-0.0426099		0.00236069	-0.0288115
cg12873457				0.431161	-0.0150881		0.00237893	-0.0635538
cg08254824	MMD	NM_012329	Promoter	0.145346	0.198745		0.00238819	0.283388
cg18380975	C6orf1;C6orf1;C6orf1	NM_001008704;NM_178508;NM_001008703	Promoter;Promoter;Promoter	0.448913	0.0711807		0.00238823	0.108193
cg23409130	RUNX2;RUNX2;RUNX2	NM_001015051;NM_001024630;NM_004348	Body;Body;Promoter	0.310186	-0.134626		0.00239848	-0.113737
cg07230078				0.186913	0.0103997		0.00240184	0.0210722
cg11396267	INTS1	NM_001080453	Body	0.508006	-0.00857697		0.00240518	0.0227226
cg25788103	EGF	NM_001963	Body	0.599307	0.00624266		0.00241655	0.0284945
cg08636922	NCRNA00162	NR_024089	Body	0.363004	0.00590672		0.00242144	0.0111231
cg04946916	HUS1B;EXOC2	NM_148959;NM_018303	1stExon;5'UTR	0.0134331	0.0316117		0.00242388	0.0426356
cg11918450	LTBP1;LTBP1;LTBP1;LTBP1;LTBP1	NM_206943;NM_001166266;NM_001166265;NM_001166264;NM_000627	Body;Promoter;Promoter;Promoter;Promoter	0.509808	-0.00985686		0.00242726	0.0271482
cg13451497	PTPRN2;PTPRN2;PTPRN2	NM_002847;NM_130842;NM_130843	Body;Body;Body	0.429171	-0.00845521		0.0024412	0.0241855
cg08864283	C16orf11	NM_145270	5'UTR	0.755419	-0.00217221		0.00244657	-0.0185402
cg13004609	ARMC9	NM_025139	Body	0.562499	-0.00822088		0.00244885	0.0302932
cg16123269	TRIM15	NM_033229	Body	0.712859	0.00333338		0.00245296	0.0200072
cg27417717	NMB;NMB;NMB;NMB	NM_205858;NM_021077;NM_021077;NM_205858	1stExon;5'UTR;1stExon;5'UTR	0.795506	-0.0453864		0.00246581	-0.262981
cg15070677	DAXX;DAXX;DAXX;DAXX	NM_001141969;NR_024517;NM_001350;NM_001141970	Body;Body;Body;Body	0.16737	-0.0122771		0.00247387	0.0238782
cg25819103	MACROD1	NM_014067	Body	0.114764	0.0153426		0.00247874	-0.0096728
cg09249101				0.432319	-0.00634732		0.00248305	0.0115392
cg05797606	ZNF7	NM_003416	Promoter	0.57142	-0.162705		0.00251233	-0.326951
cg22066065				0.385556	-0.00666176		0.00252184	-0.0081024
cg10952910	SHMT2;SHMT2;SHMT2;SHMT2;SHMT2;SHMT2;SHMT2;SHMT2	NM_005412;NR_029415;NR_029417;NM_001166358;NM_001166357;NR_029416;NM_001166356;NM_001166359	Body;Promoter;Body;Promoter;Promoter;Promoter;Body;Promoter	0.756019	0.0332251		0.0025276	-0.111383
cg23891190	GNB1	NM_002074	5'UTR	0.39155	-0.135523		0.00253265	-0.18374
cg01477015	CD19	NM_001770	Body	0.109424	-0.00683528		0.0025354	0.018863
cg23483081	ZNF516	NM_014643	5'UTR	0.303927	0.010165		0.00254826	-0.0135093
cg09124392	TTC23L	NM_144725	Body	0.107071	-0.038477		0.00255018	0.0306814
cg04680738	LILRB4;LILRB4	NM_006847;NM_001081438	Promoter;Promoter	0.379992	0.0926301		0.00255102	-0.213786
cg26095296				0.939573	0.00112314		0.00256737	-0.0144155
cg26838995	ZNF547;TRAPPC2P1	NM_173631;NR_002166	Promoter;Promoter	0.818008	0.0220046		0.00257429	0.151852
cg18744458	COL11A2;COL11A2;COL11A2;COL11A2	NM_080679;NM_001163771;NM_080681;NM_080680	Promoter;Promoter;Promoter;Promoter	0.572135	-0.0943298		0.00257659	-0.188249
cg21872129	PTP4A1;PTP4A1	NM_003463;NM_003463	5'UTR;1stExon	0.866196	-0.0166756		0.00257682	0.430342
cg05351940	ARPC2;ARPC2;ARPC2	NM_152862;NM_005731;NM_152862	1stExon;Promoter;5'UTR	0.463142	-0.182781		0.00258528	-0.545983
cg00370229				0.628902	0.148835		0.00258857	0.392417
cg08748100				0.619043	-0.0494662		0.00260659	-0.233228
cg27141509				0.0072583	-0.026832		0.0026102	0.00487272
cg10266455				0.348623	-0.0169126		0.00261148	0.0424527
cg02332500	C5orf43	NM_001048249	Promoter	0.889124	-0.00223084		0.00262158	-0.03118
cg26943001	SPAG8;SPAG8;SPAG8;SPAG8	NM_172312;NM_172312;NM_001039592;NM_001039592	1stExon;5'UTR;5'UTR;1stExon	0.429559	-0.0871251		0.00262185	0.239187
cg25971727	ACSS3	NM_024560	Promoter	0.121926	0.0805832		0.00262705	-0.12044
cg03434872	RFC4;RFC4;RFC4	NM_181573;NM_002916;NM_181573	1stExon;Promoter;5'UTR	0.385947	-0.232928		0.00263223	0.290363
cg15367082	TUBA1A	NM_006009	Promoter	0.782885	0.0493204		0.00263381	-0.38306
cg06093811	MTHFSD;MTHFSD;MTHFSD;MTHFSD;MTHFSD;MTHFSD;MTHFSD;FLJ30679	NR_027490;NM_001159377;NM_022764;NM_001159378;NM_001159379;NM_001159380;NR_027489;NR_026674	Body;Body;Body;Body;Body;5'UTR;Body;Promoter	0.158818	-0.138491		0.0026391	-0.295852
cg01782668	ARHGAP10	NM_024605	Body	0.981127	-0.000520731		0.00264533	-0.0107182
cg16651877	BTBD19	NM_001136537	Body	0.775488	0.00344904		0.00264595	-0.0121123
cg05334032				0.508752	-0.00291331		0.00265032	-0.00583441
cg13071306	GPR153	NM_207370	Body	0.380879	-0.00998374		0.00265513	0.00877911
cg27505748	FGFRL1;FGFRL1;FGFRL1	NM_001004358;NM_021923;NM_001004356	Promoter;Promoter;Promoter	0.110719	-0.51893		0.00265937	-0.375894
cg21386586	GRK1;GRK1	NM_002929;NM_002929	1stExon;5'UTR	0.761202	0.00271553		0.00265989	0.0273857
cg16130600	ING3;ING3	NM_019071;NM_198267	Promoter;Promoter	0.119052	-0.183713		0.00266082	-0.167731
cg21143197	MACF1	NM_012090	Body	0.266331	0.198492		0.00266614	0.438369
cg12758636	ZEB1;ZEB1;ZEB1;ZEB1;ZEB1	NM_001128128;NR_024286;NM_030751;NR_024287;NR_024285	Promoter;Body;Body;Body;Body	0.0579729	-0.48293		0.00267104	0.302614
cg10370375	GPRC5C;GPRC5C	NM_018653;NM_022036	Body;Body	0.466363	-0.00978662		0.00268965	-0.0220573
cg02431964	MARCO	NM_006770	Body	0.256715	-0.0194743		0.0026916	-0.0226487
cg16812606	C20orf46	NM_018354	3'UTR	0.27369	-0.0149433		0.00269853	-0.0355037
cg13286510	GRM8	NM_001127323	Promoter	0.990052	-0.0009236		0.00270023	-0.166105
cg13333374	ACSL5	NM_203379	Promoter	0.656401	0.00420593		0.00271624	0.0193451
cg24629670				0.486866	-0.076173		0.00273669	-0.177744
cg13899694	TIAL1;TIAL1	NM_001033925;NM_003252	Body;Body	0.575262	0.0140776		0.00274721	0.0284195
cg04433129	C11orf48;SNORA57;METTL12	NM_024099;NR_004390;NM_001043229	Body;Promoter;Promoter	0.647029	0.15067		0.00276052	0.199155
cg02651190				0.141417	-0.0138929		0.00276427	0.0185872
cg12533308	DIP2A;DIP2A;DIP2A;DIP2A;DIP2A;DIP2A;DIP2A	NM_015151;NM_206890;NM_001146115;NM_206889;NM_001146114;NM_206891;NM_001146116	Promoter;Promoter;Promoter;Promoter;Promoter;Promoter;Promoter	0.534594	0.174446		0.00276858	-0.230543
cg02399745	RBM12B;RBM12B	NM_203390;NM_203390	1stExon;5'UTR	0.483166	0.0760121		0.00277987	-0.123527
cg13088432	TNKS	NM_003747	Body	0.952966	0.000753355		0.00278907	0.0576088
cg26814650	TAS1R3	NM_152228	Body	0.999221	-2.80682e-06		0.00280701	0.0093742
cg01274929	TFAP4	NM_003223	Body	0.194338	0.0105254		0.00281952	-0.0220594
cg19414591				0.239576	-0.218943		0.00282858	0.492009
cg08853571	SRFBP1	NM_152546	Body	0.497697	0.0099176		0.0028314	-0.0318426
cg09910967	HECA	NM_016217	Promoter	0.639098	0.164721		0.00285609	-0.268691
cg09619309	TPD52;TPD52	NM_001025253;NM_005079	Promoter;Promoter	0.350344	0.0134101		0.00285714	0.0196505
cg25472458	GRB10;GRB10;GRB10	NM_001001555;NM_005311;NM_001001549	5'UTR;Promoter;Promoter	0.901286	0.00211892		0.0028582	-0.0446277
cg02097235	LOC146336	NR_027242	Body	0.370413	0.0125103		0.00285969	-0.0213872
cg22451887	CABLES2	NM_031215	Body	0.653084	0.00260291		0.00286634	-0.0230231
cg09249446	NOTCH4	NM_004557	Body	0.590221	-0.00778651		0.00286791	-0.0231618
cg19603784				0.877098	0.00132226		0.00287221	0.0165173
cg10955669	RBM20	NM_001134363	Body	0.526047	-0.00335016		0.00287271	-0.0338513
cg01606800	SERPINA1;SERPINA1;SERPINA1;SERPINA1;SERPINA1;SERPINA1;SERPINA1;SERPINA1;SERPINA1;SERPINA1;SERPINA1	NM_000295;NM_001127701;NM_001127703;NM_001002236;NM_001127702;NM_001127704;NM_001127706;NM_001127700;NM_001127705;NM_001002235;NM_001127707	Promoter;5'UTR;5'UTR;5'UTR;5'UTR;5'UTR;5'UTR;5'UTR;5'UTR;5'UTR;5'UTR	0.519357	0.00608028		0.00287942	0.0187693
cg10231182	EPS8	NM_004447	Body	0.613222	0.00578998		0.0028876	-0.0130686
cg26812728	SUV420H1;SUV420H1	NM_017635;NM_016028	Promoter;Promoter	0.129603	0.177201		0.00289198	-0.226485
cg25745600	NAA16;NAA16;NAA16	NM_001110798;NM_024561;NM_018527	Body;Body;Body	0.547976	-0.0104362		0.00289948	-0.0359529
cg20513418				0.52383	0.0114632		0.00290629	0.00504152
cg08859278	ZAP70	NM_001079	Promoter	0.865854	0.00236972		0.00290848	0.0258753
cg13995193	PIP5K1C	NM_012398	Body	0.485455	0.00194626		0.00291347	-0.0142161
cg27482848				0.443429	-0.00935899		0.00291963	0.0308116
cg10367011	EP400	NM_015409	5'UTR	0.592083	-0.095759		0.00292071	-0.270207
cg18572219	FZD7	NM_003507	Promoter	0.995363	0.000387912		0.0029215	-0.312748
cg02262622	EML1;EML1	NM_001008707;NM_004434	Body;Body	0.109968	-0.00705092		0.0029371	-0.00790186
cg05714563	ITM2B	NM_021999	Promoter	0.386957	-0.188662		0.0029438	-0.474723
cg09269090	NBEA	NM_015678	Body	0.161993	-0.0112752		0.00294463	0.0253283
cg23204113				0.672301	-0.00501627		0.00294592	0.0193918
cg20830699	C3orf20	NM_032137	Promoter	0.457325	0.00754294		0.00294614	-0.0189772
cg11229334				0.827935	0.00165929		0.0029599	-0.0146317
cg00499475	TBX3;TBX3	NM_005996;NM_016569	Promoter;Promoter	0.00986618	0.256445		0.00296454	-0.167013
cg16107470				0.778443	0.0041079		0.00297239	-0.0226223
cg01542143	HTT	NM_002111	Body	0.713085	-0.0054546		0.00297854	0.0289239
cg04165859				0.612358	-0.00330706		0.00301536	0.0153883
cg09662201				0.89501	-0.00157301		0.00301824	0.0198962
cg07581999				0.904309	0.00304273		0.00301834	-0.0377579
cg11387705				0.800959	-0.0243265		0.0030295	-0.17452
cg27094846				0.827741	-0.00298965		0.00303036	-0.0159141
cg08590601	FLI1;FLI1	NM_002017;NM_001167681	Promoter;5'UTR	0.977856	-0.00565563		0.00303231	-0.733008
cg11446774	MCC	NM_001085377	Body	0.426072	-0.0879963		0.00303378	0.150177
cg15993795	CAND1;CAND1	NM_018448;NM_018448	1stExon;5'UTR	0.231554	0.196474		0.00303484	0.259552
cg07807409	LRP11	NM_032832	1stExon	0.32673	0.317517		0.00303737	0.418579
cg07814629	MCRS1	NM_006337	Promoter	0.806467	0.0514175		0.00304116	-0.448431
cg00829688	ATF2;MIR933	NM_001880;NR_030630	5'UTR;Promoter	0.0140865	-0.611539		0.00304709	0.556443
cg17194728	RGS9;RGS9;RGS9	NM_003835;NM_001081955;NM_001165933	Body;Body;Body	0.0834299	-0.0165525		0.00304899	-0.0265087
cg22210565	WAPAL	NM_015045	Promoter	0.109167	0.39131		0.00305137	-0.566341
cg19949530	SOD1	NM_000454	Body	0.53421	0.00643995		0.00305676	-0.023342
cg01890984				0.790592	0.0239276		0.00306129	0.275986
cg09537256	ZBED3	NM_032367	5'UTR	0.193779	-0.019396		0.00306292	-0.0178125
cg01843459	MAPK8IP3;MAPK8IP3	NM_001040439;NM_015133	Body;Body	0.892135	0.000884844		0.00306868	0.0177105
cg20984170	RXRB	NM_021976	Body	0.0853071	-0.023437		0.00307661	0.0260687
cg05945782	MIR212	NR_029625	Promoter	0.998427	2.96789e-05		0.0030794	-0.0207185
cg24633312	HECW1	NM_015052	Body	0.0318463	-0.0204671		0.0030861	-0.0109142
cg06662685	CDKN1C;CDKN1C;CDKN1C	NM_000076;NM_001122630;NM_001122631	Promoter;Promoter;Promoter	0.737198	0.0537616		0.00309777	-0.369865
cg22007776	ALPP	NM_001632	Promoter	0.152213	-0.012878		0.00309923	0.0109725
cg07230380	SCD	NM_005063	Promoter	0.66469	-0.13123		0.00310326	-0.605871
cg14309307	PREP	NM_002726	Body	0.552782	-0.00807088		0.00310823	-0.0503086
cg13654133	RNF181	NM_016494	Promoter	0.0639825	-0.273013		0.00311359	0.220009
cg16250023	USP32	NM_032582	Promoter	0.407834	-0.165023		0.00314488	-0.482851
cg25119219	NUP205	NM_015135	Promoter	0.907414	-0.0323655		0.00316125	0.498101
cg07923305	PIK3R3;PIK3R3;PIK3R3	NM_001114172;NM_001114172;NM_003629	5'UTR;1stExon;Promoter	0.373094	0.118618		0.00317298	0.197906
cg14456800	HSF5	NM_001080439	3'UTR	0.504536	-0.0175379		0.00317777	-0.0215477
cg16402873	CEP55;CEP55	NM_018131;NM_001127182	Promoter;Promoter	0.724599	0.0591999		0.0031885	-0.229549
cg17084358				0.0475884	0.029487		0.00319226	-0.0415872
cg02789441	IMP4;CCDC115	NM_033416;NM_032357	Promoter;Promoter	0.680876	0.0659402		0.00319252	-0.41377
cg18814808	KCTD16	NM_020768	Body	0.870846	-0.00529065		0.00319895	-0.0874769
cg06139836	EBF3	NM_001005463	Promoter	0.515994	0.183805		0.00321708	0.21954
cg03773226	CACNB1;CACNB1;CACNB1	NM_199247;NM_000723;NM_199248	Body;Body;Body	0.740604	0.0752131		0.00323628	-0.196199
cg02023215	OR2W1	NM_030903	1stExon	0.699113	0.00636507		0.00324237	0.043753
cg07350262	AKAP13;AKAP13	NM_007200;NM_006738	Body;Body	0.0744615	0.046192		0.00324714	0.0358703
cg17015511	RDX	NM_002906	Promoter	0.209607	0.365865		0.00324909	-0.44656
cg00414398	LOC253724;HSP90B1	NR_027249;NM_003299	Body;Promoter	0.181789	0.188888		0.00326769	0.208618
cg24528350	ST6GALNAC5	NM_030965	Body	0.664422	0.00993481		0.00326803	0.0382642
cg15269751	BMF	NM_001003940	Promoter	0.261095	0.147628		0.00326867	-0.392261
cg02399788	C16orf45	NM_033201	Body	0.866489	-0.00242819		0.00326893	-0.0266003
cg04419871	KIAA0226;KIAA0226	NM_014687;NM_001145642	Body;Body	0.388626	0.0141294		0.00327	0.00835226
cg13365284	SP3	NM_003111	Promoter	0.175988	0.186252		0.00327112	0.271162
cg14164262	LCN15	NM_203347	Promoter	0.240171	-0.0092287		0.00327524	0.0105025
cg04499015	COL11A2;COL11A2;COL11A2	NM_080679;NM_080681;NM_080680	Body;Body;Body	0.575252	0.0139832		0.00328795	0.0269638
cg02293396	PRKCZ;PRKCZ;PRKCZ	NM_001033582;NM_002744;NM_001033581	5'UTR;Body;5'UTR	0.978521	-0.000163382		0.0032907	-0.00979219
cg21597684	HECW2	NM_020760	Promoter	0.883005	0.015706		0.0032919	0.302399
cg25565908	ANKRD27;RGS9BP	NM_032139;NM_207391	Promoter;Promoter	0.030345	0.175053		0.00330363	0.200848
cg07322750	HELT	NM_001029887	Promoter	0.258935	0.145507		0.00331197	0.137036
cg05694749	FAT3	NM_001008781	Body	0.849077	0.00111158		0.00332303	0.0129891
cg17474524	PTK6	NM_005975	Promoter	0.497881	-0.0125934		0.00332636	0.0207364
cg03113916	AIG1	NM_016108	3'UTR	0.0761444	-0.0140412		0.00332925	-0.0244889
cg19138060	WDR13;WDR13;WDR13	NM_017883;NM_001166426;NR_029427	Promoter;Promoter;Promoter	0.852095	0.00226591		0.00334136	-0.0133499
cg07156824	RAB35;RAB35	NM_006861;NM_001167606	Body;Body	0.50966	-0.00985582		0.00334376	-0.0284554
cg08780106	SVIL;SVIL	NM_021738;NM_003174	Body;Body	0.370427	-0.00308387		0.00337753	-0.0112654
cg04514024	NEURL4;NEURL4	NM_032442;NM_001005408	Body;Body	0.656335	0.0102586		0.0033819	-0.0224265
cg22455529	KIAA0195	NM_014738	Body	0.201272	0.00822401		0.00338736	0.0276886
cg16090392	AFF1;AFF1;AFF1	NM_001166693;NM_005935;NM_005935	Body;1stExon;5'UTR	0.933268	-0.0103985		0.00338791	-0.13168
cg23300494	MAD1L1;MAD1L1;MAD1L1	NM_003550;NM_001013837;NM_001013836	Body;Body;Body	0.509151	0.00896106		0.00338956	-0.0376306
cg20981182	CREB3L1	NM_052854	Promoter	0.601814	0.0820637		0.00340781	-0.312251
cg23130739	EVL	NM_016337	Body	0.327388	-0.0134595		0.00340828	-0.0331881
cg24000814				0.571585	-0.141723		0.0034116	-0.464051
cg06840305	TMEM131	NM_015348	Body	0.453591	-0.00926289		0.0034154	0.0285773
cg02292364	ZNF514	NM_032788	5'UTR	0.792492	-0.00385627		0.00342168	0.0238543
cg10991637	DDX24	NM_020414	3'UTR	0.108738	0.00894468		0.00342467	-0.0156761
cg03189338				0.790245	0.00479118		0.00342561	0.0273823
cg26551346	SDHAF1;SDHAF1	NM_001042631;NM_001042631	1stExon;5'UTR	0.0934749	0.428521		0.00343003	0.670756
cg25443975	BRSK1	NM_032430	Promoter	0.791336	-0.00572201		0.00343111	0.0268065
cg12647471	LOH12CR1	NM_058169	3'UTR	0.485795	-0.00749617		0.00343485	-0.0179576
cg13974798	TEK	NM_000459	Body	0.934476	-0.00114448		0.00344416	-0.0236193
cg12400336	TJP1;TJP1	NM_175610;NM_003257	Promoter;Promoter	0.72003	-0.0329758		0.0034465	-0.412006
cg10760955	CHADL	NM_138481	Promoter	0.319238	-0.0211466		0.003465	0.0221309
cg18544329	DLX5	NM_005221	Promoter	0.807495	0.0176284		0.00346521	-0.221015
cg02256047	GOLGA5	NM_005113	Promoter	0.86461	0.0191494		0.00346706	-0.204533
cg09107157	FTSJ1;FTSJ1;FTSJ1;FTSJ1	NM_177439;NM_012280;NM_177434;NM_177434	5'UTR;5'UTR;1stExon;5'UTR	0.452172	-0.0023682		0.00349032	0.0340067
cg16717740	GATAD2A	NM_017660	Body	0.283167	-0.00489811		0.00350489	-0.0185157
cg21415347	ZBTB40;ZBTB40	NM_014870;NM_001083621	Promoter;Promoter	0.478501	0.010293		0.00351549	-0.0294276
cg27613749	SLC17A4	NM_005495	5'UTR	0.282235	-0.0127299		0.00354206	-0.0223636
cg17588400	KIAA1530	NM_020894	Body	0.886133	-0.00113077		0.00356032	-0.0213539
cg18059321	IQCF1	NM_152397	Body	0.00511266	0.0143381		0.00356113	0.0214917
cg01894038				0.455692	-0.0040141		0.0035621	0.0119195
cg11111214	TTN;TTN;TTN;TTN;TTN	NM_133379;NM_133378;NM_133437;NM_133432;NM_003319	Promoter;Promoter;Promoter;Promoter;Promoter	0.713621	-0.00740879		0.00356585	-0.025639
cg25999827	FAM190B	NM_018999	5'UTR	0.348393	0.00980058		0.00358196	-0.0118827
cg27663799	LMBR1L;LMBR1L	NM_018113;NM_018113	5'UTR;1stExon	0.628937	0.0552712		0.00359212	0.176327
cg25530169	SPIN1	NM_006717	Promoter	0.926165	-0.0255217		0.00359651	-0.319343
cg13787982				0.855397	0.0198264		0.00361856	-0.153232
cg22311942	NUP85	NM_024844	Promoter	0.263238	0.335674		0.00361919	-0.273135
cg04351236				0.991285	0.000246237		0.00361979	0.0356502
cg09640571				0.410775	0.0167815		0.00362245	-0.0210653
cg26136285	HSPA13	NM_006948	Promoter	0.146637	0.187098		0.00362379	0.295215
cg10132838	TMEM51;TMEM51;TMEM51;C1orf126;TMEM51;TMEM51;TMEM51	NM_018022;NM_001136216;NM_001136217;NR_027136;NM_001136216;NM_001136217;NM_001136218	Promoter;5'UTR;1stExon;Promoter;1stExon;5'UTR;Promoter	0.66939	-0.05568		0.00362572	-0.494325
cg15705470	LOC645323;LOC645323	NR_024383;NR_015436	Body;Body	0.502761	-0.0779208		0.00362608	-0.446862
cg06756436	CLUL1;CLUL1	NM_199167;NM_014410	Promoter;5'UTR	0.979166	0.000179744		0.00364683	-0.0157092
cg12133393	C1orf174;LOC100133612	NM_207356;NR_024455	Body;Promoter	0.92406	0.0146472		0.00365143	-0.109643
cg06367311	PLLP	NM_015993	Body	0.39203	0.0722152		0.00365372	0.135178
cg10211776	RAB11FIP1;RAB11FIP1	NM_025151;NM_001002814	Body;Body	0.767015	-0.00248127		0.00366416	-0.0206603
cg24368316	PPAP2A;PPAP2A;RNF138P1	NM_176895;NM_003711;NR_001575	Promoter;Promoter;Promoter	0.780881	0.0461171		0.00366529	0.204564
cg05960911	KCNT1	NM_020822	Body	0.401231	0.0121302		0.00367459	-0.0343052
cg07524456	CRY2;CRY2	NM_021117;NM_001127457	Promoter;Promoter	0.925882	-0.00343764		0.00367976	-0.0486904
cg05673968				0.804417	-0.00679722		0.00369358	-0.0216123
cg26244646	BCAS3;BCAS3	NM_001099432;NM_017679	Body;Body	0.887206	0.00203428		0.0037182	-0.0220387
cg24936273	KHDRBS2	NM_152688	Body	0.466581	-0.0185136		0.00372697	-0.0631036
cg21132564	ANK1	NM_001142446	Body	0.991902	0.000240309		0.00372998	0.0496243
cg10322724				0.371953	0.149379		0.00373216	-0.384131
cg01549404	IRX6;IRX6	NM_024335;NM_024335	5'UTR;1stExon	0.479182	-0.123856		0.00373386	-0.167221
cg06518708				0.794898	0.00342604		0.00373518	-0.00870654
cg17851604	CDK15	NM_139158	Body	0.0312136	0.301582		0.0037478	-0.16342
cg20362772	PDLIM1;PDLIM1	NM_020992;NM_020992	1stExon;5'UTR	0.33624	-0.137725		0.00375059	-0.248875
cg13062406	PTPN5;PTPN5;PTPN5	NM_006906;NM_001039970;NM_032781	Promoter;Promoter;Promoter	0.457601	0.172793		0.00377364	0.389637
cg26283426	SOST	NM_025237	1stExon	0.729927	-0.00444554		0.00377678	-0.021771
cg22920700	OSR2;OSR2	NM_053001;NM_001142462	Promoter;Promoter	0.923663	0.0138786		0.00378441	-0.282415
cg13733314				0.191146	-0.229326		0.00379288	-0.276533
cg06279414	TRIP11;TRIP11	NM_004239;NM_004239	5'UTR;1stExon	0.211457	0.268095		0.00379442	-0.119813
cg12933507				0.243412	0.0658551		0.00379518	0.268739
cg04346672				0.608188	-0.0176135		0.00380924	-0.114103
cg21684012	SIM1	NM_005068	Promoter	0.822377	-0.0280488		0.00381063	-0.367998
cg12226453	DGKQ	NM_001347	Body	0.387127	-0.00344671		0.00381797	-0.0101726
cg01867111	ARL6IP6;PRPF40A;ARL6IP6	NR_024526;NM_017892;NM_152522	Promoter;Promoter;Promoter	0.130751	-0.148742		0.00381988	0.593238
cg00331677	CX3CL1	NM_002996	Body	0.864405	0.00186161		0.00382732	-0.0229973
cg06693048	EYA1	NM_000503	Promoter	0.667415	0.00845968		0.00382916	0.0462423
cg16386950	NAV1	NM_020443	Promoter	0.742057	0.00301131		0.00383374	-0.0192118
cg06320175	DNM3;DNM3	NM_015569;NM_001136127	Body;Body	0.146694	0.0204761		0.00385021	0.0160266
cg19166799	BMPR1A	NM_004329	Body	0.77534	-0.00430258		0.00385738	0.0249634
cg23318020				0.963834	-0.00161306		0.00386883	0.0271449
cg00859314				0.0419144	0.0194648		0.00388932	-0.033491
cg20124587	HOXD11	NM_021192	Promoter	0.550577	0.0649835		0.00389433	0.209577
cg00188971	FTSJ1;FTSJ1;FTSJ1	NM_177434;NM_012280;NM_177439	3'UTR;3'UTR;3'UTR	0.664577	-0.00613672		0.00389962	-0.037347
cg20246820	H6PD	NM_004285	Body	0.881805	-0.000727463		0.00390219	0.00520307
cg27558411	MCF2L;MCF2L	NM_001112732;NM_024979	Body;Body	0.971624	0.00027913		0.00390472	0.00920056
cg04017227				0.840624	0.00377361		0.00390906	-0.0225795
cg03003601	PRPF38A	NM_032864	Body	0.301408	0.00737899		0.00391328	0.0284922
cg08448494	C8orf40;C8orf40;C8orf40;C8orf40;SLC20A2;C8orf40;C8orf40	NM_001135675;NM_001135674;NM_138436;NM_001135676;NM_006749;NM_001135674;NM_001135675	5'UTR;1stExon;5'UTR;5'UTR;Promoter;5'UTR;1stExon	0.314802	-0.0926791		0.00392061	0.100432
cg01580681	HAND2	NM_021973	1stExon	0.45245	-0.13068		0.0039211	-0.164865
cg10671572	PCMT1	NM_005389	Body	0.341215	-0.152012		0.00392362	-0.233831
cg21127079	C11orf53	NM_198498	Body	0.303324	0.00650793		0.00392504	0.0169764
cg13348475				0.421837	-0.00892992		0.00395341	-0.0353288
cg21045770	SLC14A1;SLC14A1;SLC14A1;SLC14A1;SLC14A1	NM_001146037;NM_015865;NM_001146036;NM_001128588;NM_001146037	5'UTR;5'UTR;5'UTR;5'UTR;1stExon	0.94174	-0.000535089		0.00396522	-0.0174134
cg03937440	LAMA2;LAMA2	NM_001079823;NM_000426	Body;Body	0.211791	-0.0136432		0.00396624	-0.0210762
cg01429408				0.804706	-0.00274646		0.00398828	-0.022734
cg12918473	WNT2;WNT2	NM_003391;NR_024047	Body;Body	0.988265	0.00312868		0.00398946	0.330515
cg00701428	C14orf148;C14orf148	NM_001113475;NM_138791	1stExon;1stExon	0.226416	-0.0190374		0.00399834	-0.0273644
cg24675483	RGS6	NM_004296	Body	0.105214	0.0190137		0.0040338	-0.0163348
cg14859047	EPHB1	NM_004441	Promoter	0.327369	0.114291		0.00403852	-0.555777
cg05051142	CUTA;CUTA;SYNGAP1;CUTA;CUTA;CUTA	NM_015921;NM_001014837;NM_006772;NM_001014838;NM_001014840;NM_001014433	Promoter;Promoter;Promoter;Promoter;Promoter;Promoter	0.391342	-0.00563667		0.0040394	0.0222732
cg17717926				0.867499	0.00146306		0.00404447	-0.0458728
cg17114151	PTEN;KILLIN;KILLIN	NM_000314;NM_001126049;NM_001126049	Promoter;1stExon;5'UTR	0.0245174	0.0328817		0.00405647	0.30716
cg01872295	BRD2;BRD2	NM_001113182;NM_005104	Promoter;5'UTR	0.675533	-0.062637		0.0040782	-0.262062
cg10669219				0.0575941	0.0120027		0.0040842	0.0139861
cg13445218	HNRNPA1;HNRPA1L-2;HNRNPA1;CBX5	NM_002136;NR_002944;NM_031157;NM_012117	Body;Body;Body;Promoter	0.343213	-0.204491		0.00409646	0.341967
cg08576350				0.896043	0.00078126		0.0040974	-0.00457243
cg16703193	AP2M1;AP2M1	NM_001025205;NM_004068	Promoter;Promoter	0.783199	0.00261264		0.00410474	-0.0276588
cg16857641	MICALL2	NM_182924	Body	0.457943	-0.00498589		0.00410723	0.0148718
cg22804418	WHSC1;WHSC1;WHSC1;WHSC1	NM_133331;NM_133335;NM_133330;NM_001042424	3'UTR;3'UTR;3'UTR;3'UTR	0.00339492	0.0223466		0.00410789	-0.0270508
cg21559747	HDAC4	NM_006037	Body	0.653817	-0.00786459		0.0041226	-0.012414
cg09128169	MFHAS1	NM_004225	Body	0.442793	-0.0166641		0.00413191	-0.0346562
cg07813275	NPL	NM_030769	Promoter	0.471662	-0.0121019		0.00413884	-0.0180214
cg14816825				0.841466	-0.0020459		0.00414156	0.0164915
cg23346544				0.00500109	0.0411199		0.00415538	0.0236522
cg14971320	RASGEF1A	NM_145313	Body	0.919622	-0.0185666		0.00415624	0.121971
cg11435826	CACNA1C;CACNA1C;CACNA1C;CACNA1C;CACNA1C;CACNA1C;CACNA1C;CACNA1C;CACNA1C;CACNA1C;CACNA1C;CACNA1C;CACNA1C;CACNA1C;CACNA1C;CACNA1C;CACNA1C;CACNA1C;CACNA1C;CACNA1C;CACNA1C;CACNA1C;CACNA1C	NM_001129844;NM_001129827;NM_001129839;NM_001129834;NM_001129841;NM_000719;NM_001129830;NM_001167625;NM_001129843;NM_001167624;NM_001129835;NM_001129837;NM_001167623;NM_001129840;NM_199460;NM_001129833;NM_001129832;NM_001129829;NM_001129846;NM_001129836;NM_001129838;NM_001129831;NM_001129842	Body;Body;Body;Body;Body;Body;Body;Body;Body;Body;Body;Body;Body;Body;Body;Body;Body;Body;Body;Body;Body;Body;Body	0.658043	-0.00544977		0.00418121	-0.020335
cg27072820	LRTOMT;LRTOMT;LRTOMT	NM_001145308;NM_001145309;NM_001145310	Body;Body;Body	0.785489	0.00555386		0.00418297	-0.0397712
cg03647455	RTTN	NM_173630	Body	0.90252	0.0167936		0.00418534	0.22073
cg07489502	PCDHGA4;PCDHGA11;PCDHGA11;PCDHGA9;PCDHGA1;PCDHGB1;PCDHGB6;PCDHGA12;PCDHGB3;PCDHGB7;PCDHGA6;PCDHGA8;PCDHGA10;PCDHGA12;PCDHGA5;PCDHGB4;PCDHGA3;PCDHGA2;PCDHGA7;PCDHGB2;PCDHGB5	NM_018917;NM_032092;NM_018914;NM_018921;NM_018912;NM_018922;NM_018926;NM_032094;NM_018924;NM_018927;NM_018919;NM_032088;NM_018913;NM_003735;NM_018918;NM_003736;NM_018916;NM_018915;NM_018920;NM_018923;NM_018925	Body;Body;Body;Body;Body;Body;Body;1stExon;Body;Body;Body;Body;Body;1stExon;Body;Body;Body;Body;Body;Body;Body	0.412612	0.0131682		0.00419086	-0.0385657
cg00676711				0.282316	-0.0124272		0.00419364	-0.0192218
cg15260552	SRGAP1	NM_020762	Body	0.820182	0.00176529		0.00420333	-0.0174507
cg07730149	MPV17L2	NM_032683	Promoter	0.534924	-0.138014		0.00421365	0.292722
cg22924545	CAMK1D;CAMK1D	NM_020397;NM_153498	Body;Body	0.821841	-0.00253276		0.00421415	-0.0183992
cg06184825	CPNE5	NM_020939	Body	0.95127	0.00143042		0.0042198	-0.0271631
cg08608240				0.943568	0.000977361		0.00422417	0.0142799
cg02925076	PTPRN2;PTPRN2;PTPRN2	NM_002847;NM_130842;NM_130843	Body;Body;Body	0.355136	-0.0121568		0.00422474	0.0241528
cg01969796	PCGF3	NM_006315	Body	0.982612	0.000573806		0.00422825	-0.0330464
cg01584939				0.533517	-0.00960964		0.00423002	-0.0138507
cg11438065	ZNF780B	NM_001005851	Body	0.900753	0.00100082		0.00424469	0.0128857
cg18125846				0.393667	0.0084909		0.00424508	0.0288388
cg13563732	CAMSAP1	NM_015447	Body	0.792708	0.00258749		0.004261	-0.0177676
cg02950701	CCNY;CCNY	NM_145012;NM_181698	Body;5'UTR	0.324137	0.0154645		0.00426389	-0.0256749
cg17946714	DOPEY2	NM_005128	Promoter	0.392458	-0.00629179		0.00426394	-0.0321147
cg26454350	MYO18A;MYO18A	NM_078471;NM_203318	Body;Body	0.646735	0.00819006		0.00426825	-0.0171796
cg24503957	PRKD3	NM_005813	Body	0.833261	-0.00428806		0.0042749	-0.0354668
cg11596090				0.512075	-0.00670198		0.00428069	-0.0192592
cg08008141				0.750216	-0.00650587		0.00430299	0.0502528
cg16148858	B4GALNT4	NM_178537	Body	0.513353	0.00491849		0.00430676	-0.0110562
cg14785449	ASNS;ASNS;ASNS;ASNS;ASNS	NM_001673;NM_183356;NM_133436;NM_183356;NM_001673	1stExon;5'UTR;Promoter;1stExon;5'UTR	0.573184	-0.235661		0.00430977	0.544432
cg00405677	HAND1	NM_004821	Promoter	0.907786	-0.0179561		0.0043112	-0.208971
cg23987876	PTPRU;PTPRU;PTPRU	NM_133177;NM_133178;NM_005704	Promoter;Promoter;Promoter	0.639971	-0.0776996		0.00431392	-0.387124
cg15401862	KCNMB4	NM_014505	3'UTR	0.549472	-0.00869584		0.00431545	-0.0203138
cg02835005	FTSJD1;FTSJD1	NM_018348;NM_001099642	5'UTR;5'UTR	0.856486	-0.0355157		0.00432415	0.203065
cg03327343				0.894746	0.00169878		0.00433417	-0.0580539
cg03089945	PTPN2;PTPN2;PTPN2	NM_002828;NM_080422;NM_080423	Body;Body;Body	0.576567	0.114184		0.00433942	-0.303311
cg13322601	ODZ3	NM_001080477	Body	0.197811	0.0205358		0.00434071	0.0287821
cg18022322	PCNX	NM_014982	1stExon	0.974219	0.00274577		0.00435134	-0.228333
cg07961659	NPR1;NPR1	NM_000906;NM_000906	1stExon;5'UTR	0.857228	-0.0277695		0.00436523	0.44693
cg05724268	PLEKHH3	NM_024927	Promoter	0.679749	-0.0402736		0.00437418	-0.102497
cg03460012	CRAMP1L	NM_020825	Body	0.685579	-0.00263674		0.00438204	-0.0197979
cg24879327	RANGRF;SLC25A35	NM_016492;NM_201520	Promoter;3'UTR	0.0168377	-0.161616		0.00438263	0.364942
cg16574934	PLCG2	NM_002661	Body	0.575123	-0.00381104		0.0043841	-0.0313061
cg08675585	C14orf166B;C14orf166B	NM_194287;NM_194287	1stExon;5'UTR	0.976729	-0.000270932		0.00438769	0.0171182
cg17783671	UBE2M;LOC100131691	NM_003969;NR_027334	Promoter;Promoter	0.0881516	0.224075		0.00438879	-0.352932
cg16538496	STT3B	NM_178862	Promoter	0.439282	0.138599		0.00439173	0.242326
cg06122000	UBE2CBP	NM_198920	Promoter	0.042821	-0.152314		0.00439409	0.163596
cg25091228	PIK3R1;PIK3R1;PIK3R1	NM_181504;NM_181523;NM_181524	Promoter;Body;Body	0.391153	0.0181677		0.00439467	-0.0384259
cg17401780				0.441226	0.0190602		0.00441101	0.0158146
cg09257975	HSPA1B	NM_005346	Promoter	0.0313642	0.249417		0.00441247	0.582361
cg05383584	RBM39;RBM39	NM_184234;NM_004902	5'UTR;5'UTR	0.702127	0.0880061		0.0044332	0.157059
cg13014394	PSMB5;PSMB5;PSMB5	NM_002797;NM_001144932;NM_001130725	Promoter;Promoter;Promoter	0.665122	0.0106625		0.00443383	-0.0307502
cg12306213	B3GAT2	NM_080742	Promoter	0.12157	-0.147941		0.00443953	-0.141501
cg21442876	PET112L	NM_004564	Body	0.544147	-0.0065613		0.00444477	-0.0232286
cg25013327	SKIL;SKIL	NM_005414;NM_001145098	Promoter;Promoter	0.384925	-0.157379		0.00444647	-0.114805
cg14080967	PTPRD;PTPRD	NM_002839;NM_130391	5'UTR;5'UTR	0.50813	0.083647		0.00445822	0.246823
cg24423088	KRTAP8-1	NM_175857	1stExon	0.144032	0.0130618		0.00446076	0.0210785
cg16045823				0.193962	0.0112015		0.00447047	-0.0103465
cg01415919	KCNQ2;KCNQ2;KCNQ2;KCNQ2	NM_172108;NM_172106;NM_172107;NM_004518	Body;Body;Body;Body	0.309923	0.0137729		0.00448192	-0.0246061
cg01242052	PIK3R6	NM_001010855	Body	0.0522194	-0.0260791		0.00449247	-0.0315423
cg11937362				0.071069	-0.0115223		0.00451507	0.0105356
cg06365992				0.156189	-0.0890922		0.00453279	0.243498
cg04371703				0.49743	0.00381543		0.00455664	0.028049
cg21761922	OXNAD1	NM_138381	5'UTR	0.918547	-0.000921377		0.00456217	-0.0139136
cg09812642				0.0514532	0.0323411		0.00456524	-0.0343871
cg04009342	LRMP	NM_006152	Promoter	0.840623	-0.00130927		0.00457546	0.00902318
cg01082862	ZMYM5;ZMYM5;ZMYM5	NM_001142684;NM_001039649;NM_001039650	5'UTR;5'UTR;5'UTR	0.422482	0.212085		0.00458125	-0.481427
cg21207003	QTRTD1	NM_024638	Body	0.359202	0.00949102		0.00458851	0.0317774
cg10062258	LEPROT;LEPR;LEPR;LEPR	NM_017526;NM_001003680;NM_002303;NM_001003679	Promoter;Promoter;Promoter;Promoter	0.348677	0.307388		0.00461118	0.379541
cg11278260	ZNF497	NM_198458	5'UTR	0.548487	-0.00685232		0.00463995	0.0164239
cg20936905	UCRC;ZMAT5;UCRC;ZMAT5	NM_001003684;NM_001003692;NM_013387;NM_019103	Promoter;Promoter;Promoter;Promoter	0.714789	-0.0873711		0.00465191	-0.250095
cg02707176	PCDHGA4;PCDHGA9;PCDHGA1;PCDHGB1;PCDHGB7;PCDHGB6;PCDHGB3;PCDHGA6;PCDHGA8;PCDHGA10;PCDHGA5;PCDHGB4;PCDHGB7;PCDHGA3;PCDHGA2;PCDHGB2;PCDHGA7;PCDHGB5	NM_018917;NM_018921;NM_018912;NM_018922;NM_018927;NM_018926;NM_018924;NM_018919;NM_032088;NM_018913;NM_018918;NM_003736;NM_032101;NM_018916;NM_018915;NM_018923;NM_018920;NM_018925	Body;Body;Body;Body;1stExon;Body;Body;Body;Body;Body;Body;Body;1stExon;Body;Body;Body;Body;Body	0.920009	0.00117555		0.00465274	-0.0198797
cg17226348	LFNG;LFNG;LFNG;LFNG	NM_001166355;NM_001040167;NM_001040168;NM_002304	Body;Body;Body;Body	0.232809	0.00242325		0.00466152	-0.00689469
cg08117745				0.489502	-0.00818677		0.00466658	0.0254692
cg05516489	HOTAIR	NR_003716	Body	0.331592	-0.212322		0.00470146	-0.323616
cg03121136	FLNC;FLNC	NM_001127487;NM_001458	Body;Body	0.881047	-0.00212306		0.00470301	0.0110367
cg14560895	KDM5B	NM_006618	Promoter	0.44443	-0.0874316		0.00470334	-0.192001
cg20114528	ASB8	NM_024095	Promoter	0.41079	0.00638894		0.00471027	-0.0201986
cg18550381				0.365774	-0.00827795		0.00471264	-0.0138868
cg12172046				0.326136	0.350693		0.00472376	0.392538
cg10212705	ATP8B2	NM_001005855	Promoter	0.525607	0.155549		0.0047355	0.672567
cg25782665	HTR3C	NM_130770	3'UTR	0.514137	0.00879352		0.00473586	0.0121454
cg08515284	C8orf46	NM_152765	Body	0.135882	0.017846		0.00473771	0.0167133
cg05762852	HDGF;HDGF;HDGF	NM_001126051;NM_004494;NM_001126050	Promoter;Promoter;1stExon	0.829497	0.0271938		0.00474933	-0.176109
cg26423331	BOLA3;BOLA3	NM_001035505;NM_212552	Body;Body	0.270836	0.395509		0.00475062	0.653378
cg00982974	CUX1;CUX1;CUX1	NM_181500;NM_181552;NM_001913	Body;Body;Body	0.898563	-0.000966691		0.00476242	-0.0133484
cg21089065	NFATC1;NFATC1;NFATC1;NFATC1	NM_006162;NM_172388;NM_172389;NM_172387	Body;Body;Body;Body	0.599744	-0.00582451		0.00476357	0.0245649
cg27314669	NTRK1;INSRR	NM_001007792;NM_014215	Body;Body	0.83492	-0.00366603		0.0047645	0.0189535
cg03222044	SLAMF9;SLAMF9;SLAMF9	NM_001146173;NM_001146172;NM_033438	Promoter;Promoter;Promoter	0.0561603	0.0123362		0.00477218	0.051474
cg09690219	RFXAP	NM_000538	Body	0.227816	0.00998069		0.00477224	-0.047173
cg14023881				0.368111	-0.00961444		0.00478393	-0.020575
cg12690978	MFAP5	NM_003480	Body	0.516104	-0.00354757		0.00480479	-0.0102864
cg03155200	KCNQ1;KCNQ1	NM_000218;NM_181798	Body;Body	0.99474	0.000133896		0.0048064	0.0119629
cg00659990				0.84099	-0.00226537		0.00480783	0.0280647
cg22975913	WIT1;WT1;WT1;WT1;WT1	NR_023920;NM_024426;NM_024425;NM_000378;NM_024424	Body;Promoter;Promoter;Promoter;Promoter	0.611806	-0.0730078		0.00481934	0.269466
cg06787487	BIK	NM_001197	Promoter	0.072882	-0.194588		0.00482408	-0.171248
cg26847756	ZNF552	NM_024762	Promoter	0.325276	-0.0903671		0.00482959	-0.276099
cg21510995				0.850843	-0.00217634		0.00483253	0.0295295
cg08059719				0.15162	-0.0122769		0.00483651	-0.0129727
cg07333545				0.456605	0.00583517		0.00483885	-0.0433139
cg17929065				0.782238	0.00462223		0.00484525	-0.0426921
cg03357952				0.162129	-0.0071375		0.0048524	0.0100869
cg15874258				0.0245976	0.0104151		0.00486987	0.0191599
cg03685910	EIF1	NM_005801	Promoter	0.118881	0.170609		0.00487185	0.220926
cg12298222				0.712156	-0.0438039		0.00487218	-0.156084
cg02512559	CFDP1	NM_006324	Body	0.457217	0.0136392		0.00488886	0.0352409
cg12449483	EIF2AK1;EIF2AK1	NM_014413;NM_001134335	Promoter;Promoter	0.00376852	-0.303464		0.00489864	0.413613
cg07223626	STX6	NM_005819	Body	0.633585	-0.0946648		0.00490182	-0.344437
cg06192085				0.472228	0.0087466		0.00490986	0.0314295
cg00295259	GLI2	NM_005270	Body	0.244754	0.0121718		0.0049179	-0.0320512
cg01557749	TDRD3;TDRD3;TDRD3	NM_030794;NM_001146071;NM_001146070	Promoter;Promoter;Promoter	0.711385	0.0683656		0.00492672	-0.232652
cg04743933	TMEM209	NM_032842	Body	0.145161	0.366131		0.00492735	0.39365
cg24302646	CPN1	NM_001308	Promoter	0.637364	-0.0053461		0.00492835	-0.0251984
cg24999308	NPTN;NPTN;NPTN;NPTN	NM_001161363;NM_017455;NM_001161364;NM_012428	1stExon;1stExon;1stExon;1stExon	0.680529	-0.10778		0.00493153	-0.757146
cg09704382	C4B;C4A	NM_001002029;NM_007293	Body;Body	0.475244	-0.0069511		0.00494536	0.0155248
cg20675440	NIP7;COG8	NM_016101;NM_032382	Body;Promoter	0.321461	-0.0206187		0.00494589	0.0203743
cg05391628	RHEBL1	NM_144593	Promoter	0.884118	-0.0154428		0.00496893	0.186063
cg00008629	ROD1;ROD1;ROD1	NM_001163790;NM_005156;NM_001163788	Body;Body;5'UTR	0.496584	0.00517295		0.00497084	0.0331411
cg00751021	PARD3B;PARD3B;PARD3B	NM_152526;NM_057177;NM_205863	Body;Body;Body	0.443878	-0.0205403		0.00499545	0.0383673
cg18108008	BMP8B;BMP8B	NM_001720;NM_001720	5'UTR;1stExon	0.895418	0.0136307		0.00500297	0.224906
cg14633456				0.494671	0.112428		0.0050164	-0.134368
cg02746744				0.0655074	0.0136315		0.00502152	-0.0154133
cg12427941	TJAP1;TJAP1;TJAP1;TJAP1;TJAP1;TJAP1;TJAP1	NM_001146019;NM_080604;NM_001146020;NM_001146016;NR_027394;NM_001146017;NM_001146018	5'UTR;5'UTR;5'UTR;5'UTR;Body;Promoter;5'UTR	0.966369	-0.000233315		0.0050235	-0.0219959
cg11566939	DULLARD;C17orf81;DULLARD;C17orf81;C17orf81;C17orf81;DULLARD	NM_015343;NM_015362;NM_015343;NM_203414;NM_203413;NM_203415;NM_001143775	5'UTR;Promoter;1stExon;Promoter;Promoter;Promoter;Promoter	0.284787	0.0588246		0.00502496	-0.0669575
cg01072057				0.527835	0.0963007		0.00502607	0.307535
cg25928190	ZNF252;C8orf77	NR_023392;NR_026974	Body;Promoter	0.399692	0.103615		0.00502814	0.337865
cg07362258				0.725767	-0.00324124		0.00503089	0.0286113
cg09562639	GOSR2;GOSR2;GOSR2	NM_001012511;NM_004287;NM_054022	3'UTR;Body;Body	0.162515	-0.0222809		0.00503244	0.0191075
cg19631779	TPM1;TPM1;TPM1;TPM1;TPM1;TPM1;TPM1	NM_001018007;NM_001018020;NM_001018004;NM_001018008;NM_001018005;NM_000366;NM_001018006	Body;Body;Body;Promoter;Body;Body;Body	0.0545936	-0.0215036		0.0050332	0.0285921
cg07353572	CDC7;CDC7;CDC7	NM_001134420;NM_001134419;NM_003503	Promoter;5'UTR;5'UTR	0.794316	-0.0608664		0.00503881	0.430461
cg19497734	GAB1;GAB1	NM_002039;NM_207123	Promoter;Promoter	0.0484473	-0.262968		0.00504068	-0.240795
cg12195984	MCM10;MCM10;MCM10;MCM10	NM_182751;NM_018518;NM_182751;NM_018518	5'UTR;5'UTR;1stExon;1stExon	0.13996	-0.292528		0.00504798	0.363339
cg07600721				0.0689414	0.0142659		0.00505338	0.00953154
cg27043427	PSMD12;PSMD12	NM_002816;NM_174871	Promoter;Promoter	0.55697	-0.0852784		0.00507174	-0.233486
cg08829140	CUX1;CUX1;CUX1	NM_181500;NM_181552;NM_001913	Body;Body;Body	0.662133	0.00288616		0.00509389	-0.0384391
cg11513088	RASSF8;RASSF8	NM_001164748;NM_007211	Promoter;Promoter	0.876779	0.0492786		0.00509665	0.809021
cg12139617	ALPK1;ALPK1	NM_025144;NM_001102406	Body;Body	0.39767	-0.0231872		0.005097	-0.031121
cg15743533	FAM110A;FAM110A	NM_207121;NM_001042353	Promoter;5'UTR	0.502493	-0.0257103		0.00509755	-0.0780257
cg19474888				0.202454	0.0117428		0.0050977	0.0288297
cg22056346				0.302272	-0.0541885		0.00510239	-0.22229
cg23074762	CHSY1	NM_014918	Body	0.0422278	-0.0454782		0.00510862	0.0465814
cg07180125				0.264432	-0.0737847		0.00511107	-0.10209
cg21545840	SLIT3	NM_003062	Promoter	0.155016	0.129314		0.00511652	-0.0866019
cg09797875				0.431664	-0.00972189		0.0051175	-0.0217024
cg09126541	2021-09-11	NM_018243	Body	0.488656	0.00540618		0.00513507	-0.016705
cg02929681	BICD2;BICD2	NM_015250;NM_001003800	Body;Body	0.99453	8.26586e-05		0.00513679	0.0277541
cg18580551	COG3	NM_031431	Body	0.299658	-0.129301		0.00513828	0.111817
cg05063597				0.349165	0.0135394		0.00513875	0.0367407
cg14083890	PPIL2;PPIL2;PPIL2	NM_148176;NM_014337;NM_148175	Promoter;Promoter;Promoter	0.167942	0.017108		0.00516001	-0.0225403
cg14683235	ZNF322A	NM_024639	5'UTR	0.0884625	-0.0150628		0.00516147	0.0242042
cg20401521	DAPK1	NM_004938	Promoter	0.892633	-0.0409577		0.00518378	0.182215
cg06340118	CD109;CD109;CD109	NM_001159587;NM_001159588;NM_133493	Body;Body;Body	0.875188	-0.00233658		0.00519564	0.0253349
cg10206933	BNIP3	NM_004052	Body	0.542917	-0.00376628		0.00519907	-0.0187099
cg01600545	RBM9;RBM9	NM_001082578;NM_001082579	Promoter;Promoter	0.287617	-0.0887972		0.00520486	-0.411438
cg01421830	KCNT1	NM_020822	Body	0.273499	-0.0143356		0.00520709	0.0447993
cg11753100	USP48;USP48	NM_001032730;NM_032236	Body;Body	0.196385	-0.0282157		0.00521435	-0.0181846
cg15460816	C12orf77	NM_001101339	Promoter	0.297793	0.00966562		0.0052236	-0.0178468
cg00951108				0.348228	-0.0114095		0.00523366	-0.0138124
cg01774419	NSMAF;NSMAF	NM_003580;NM_001144772	Body;Promoter	0.3444	-0.106974		0.00524036	-0.208824
cg26078513				0.952377	0.00606311		0.00524783	-0.107157
cg06032344	C7orf64;PEX1	NM_032120;NM_000466	Body;Promoter	0.723213	0.072472		0.00525947	-0.306238
cg16945098				0.343198	0.186407		0.00528496	0.178496
cg23115136	GIGYF1	NM_022574	Body	0.327083	-0.0111		0.00529079	0.0129083
cg06861343	GLT8D1;GLT8D1;SPCS1;GLT8D1;GLT8D1	NM_001010983;NM_018446;NM_014041;NM_001010983;NM_018446	1stExon;1stExon;Promoter;5'UTR;5'UTR	0.882126	0.0253499		0.00529331	-0.228798
cg25876057	LOC643677	NM_001146197	Body	0.400514	0.0147396		0.00529654	-0.0277774
cg13572539	FGFR3;FGFR3;FGFR3	NM_001163213;NM_000142;NM_022965	Body;Body;Body	0.944914	0.000294629		0.00530874	0.0262002
cg11645658	HDAC10;HDAC10	NM_032019;NM_001159286	Promoter;Promoter	0.729902	-0.131731		0.00532837	0.528302
cg19856002	C4orf46;C4orf46;ETFDH	NM_001008393;NM_001008393;NM_004453	1stExon;5'UTR;Promoter	0.204107	-0.222897		0.00536176	0.268444
cg23206115	ZDHHC14;ZDHHC14	NM_153746;NM_024630	Body;Body	0.884867	0.00165366		0.00536306	-0.0311134
cg08879099	FLOT1	NM_005803	Body	0.628229	0.00735548		0.00540173	0.0147383
cg18634806	RNF219	NM_024546	Body	0.293563	0.0178669		0.00541698	0.0177825
cg07090980	NXN	NM_022463	Body	0.756741	0.0016575		0.00541729	0.017558
cg14341558	NCOA3;NCOA3	NM_181659;NM_006534	5'UTR;5'UTR	0.507569	0.172126		0.00542415	-0.426768
cg09405463	SYTL2	NM_032943	5'UTR	0.70784	-0.00316818		0.0054625	-0.0227778
cg08737094				0.468157	-0.0457967		0.00547074	0.195115
cg16433844	SMEK1	NM_032560	Body	0.933473	-0.0019456		0.00547734	-0.0250554
cg15082875				0.0745746	-0.0148498		0.00548005	0.0172924
cg17719202	MXI1;MXI1;MXI1	NM_130439;NM_005962;NM_001008541	Body;Promoter;5'UTR	0.529644	0.0075743		0.00548072	-0.0352693
cg02068676	COBRA1	NM_015456	Promoter	0.649776	0.133346		0.00548604	0.403865
cg10572807	PRDM16;PRDM16	NM_022114;NM_199454	Body;Body	0.524791	0.00760117		0.00551692	-0.0295689
cg08658371	PODXL2	NM_015720	Promoter	0.708765	-0.00483247		0.00552143	-0.0118297
cg18800391	CUL9	NM_015089	Promoter	0.183702	0.169472		0.00552739	-0.252563
cg07661859				0.497847	0.00916582		0.00553677	-0.0532957
cg04462668	CPNE9	NM_153635	Body	0.762356	0.00300374		0.00553984	0.0190197
cg11554249				0.0894726	0.150958		0.00555884	-0.164029
cg04774461	GALNT9	NM_001122636	Body	0.910212	0.00107884		0.00556262	-0.0161758
cg07676709	LOC404266;LOC404266;LOC404266;LOC404266;HOXB6;LOC404266	NR_033203;NR_033205;NR_033204;NR_033201;NM_018952;NR_033202	Body;Body;Body;Body;3'UTR;Body	0.745289	0.035915		0.00556784	-0.11452
cg16558692	PTPRN2;PTPRN2;PTPRN2	NM_002847;NM_130842;NM_130843	Body;Body;Body	0.84447	-0.00345409		0.00558519	-0.019578
cg17128767				0.342429	0.0247366		0.00558737	0.0455337
cg25017342	DCAF4;DCAF4;DCAF4;DCAF4;DCAF4	NM_181340;NM_001163508;NM_181341;NM_015604;NM_001163509	3'UTR;3'UTR;3'UTR;3'UTR;3'UTR	0.109249	0.0136171		0.00560106	-0.0188477
cg02708758	CCDC33	NM_025055	Body	0.958964	0.00059372		0.00560934	0.0124357
cg18051889	COX11;COX11;COX11;COX11;COX11;STXBP4	NM_001162862;NM_001162861;NR_027941;NM_004375;NR_027942;NM_178509	Promoter;Promoter;Promoter;Promoter;Promoter;Promoter	0.0304001	0.250172		0.00561007	-0.130086
cg14726348	KAT5;KAT5;KAT5	NM_006388;NM_182709;NM_182710	Promoter;Promoter;Promoter	0.206225	0.326621		0.00561073	0.410952
cg27268717	GBAS	NM_001483	Promoter	0.325153	-0.0529145		0.00561725	-0.183017
cg11112914	PRPS1L1	NM_175886	Promoter	0.493394	-0.0133945		0.00562001	0.0301259
cg04481102	MAD1L1;MAD1L1;MAD1L1	NM_003550;NM_001013837;NM_001013836	Body;Body;Body	0.797266	0.0012556		0.00562054	-0.010687
cg07429192				0.441431	-0.0150302		0.00562167	0.0363869
cg20229025	AP2A2	NM_012305	Body	0.39514	-0.00681753		0.00563351	-0.0243497
cg07616990	NTN1	NM_004822	5'UTR	0.15226	-0.296733		0.00563932	-0.644015
cg21190363	ADSSL1;ADSSL1	NM_199165;NM_152328	Body;Body	0.104775	-0.0226718		0.00564882	-0.0354099
cg18324824	GFRA1;GFRA1;GFRA1	NM_001145453;NM_005264;NM_145793	Body;Body;Body	0.636544	-0.00355854		0.00564913	-0.0357753
cg00118365	PCDHGA4;PCDHGB5;PCDHGA6;PCDHGA1;PCDHGA8;PCDHGA5;PCDHGB1;PCDHGB5;PCDHGB4;PCDHGA3;PCDHGA2;PCDHGA7;PCDHGB2;PCDHGB3	NM_018917;NM_032099;NM_018919;NM_018912;NM_032088;NM_018918;NM_018922;NM_018925;NM_003736;NM_018916;NM_018915;NM_018920;NM_018923;NM_018924	Body;1stExon;Body;Body;Body;Body;Body;1stExon;Body;Body;Body;Body;Body;Body	0.257956	-0.014783		0.00565215	-0.0225557
cg03393445	SH2D4A	NM_022071	Body	0.540083	-0.00967232		0.00566961	0.0276458
cg21049567				0.311873	0.141128		0.00567695	-0.296228
cg05159799	CCDC40	NM_017950	Body	0.849897	-0.00222883		0.0056789	0.0182417
cg14397309	SENP1	NM_014554	3'UTR	0.340217	-0.0138313		0.00570392	-0.0183834
cg00954518	REST	NM_005612	5'UTR	0.529059	0.104585		0.00571302	-0.479582
cg23197559	PTMA;PTMA	NM_001099285;NM_002823	Promoter;Promoter	0.16896	-0.295069		0.00572202	0.554476
cg04282258	BPNT1	NM_006085	Body	0.122002	-0.0228501		0.00575164	-0.0678492
cg11993636	COL1A1	NM_000088	Body	0.232854	-0.00614438		0.00576087	-0.0140298
cg23773239	STX2;STX2	NM_194356;NM_001980	3'UTR;Body	0.909116	0.00060745		0.00576591	-0.0158218
cg05871601	FAM168A	NM_015159	Body	0.95594	0.00233921		0.00577235	-0.0353133
cg04496106	DHX8	NM_004941	Promoter	0.168024	0.14187		0.00578774	0.282649
cg02712222	SSR1	NM_003144	Promoter	0.856124	0.000823144		0.0058259	-0.0191051
cg14148209				0.717848	0.00330919		0.00584233	-0.0200999
cg24266227	KIAA1033	NM_015275	Body	0.322666	-0.0241649		0.00585059	0.0219657
cg05083202	NCRNA00114	NR_027065	Promoter	0.850068	0.00217687		0.00585354	-0.0176716
cg13802595	G3BP2;G3BP2;G3BP2	NM_203505;NM_203504;NM_012297	5'UTR;5'UTR;5'UTR	0.263342	0.0163305		0.00585421	-0.0104765
cg03224126	GRAMD2	NM_001012642	Promoter	0.0222169	-0.0175944		0.00585473	0.0146972
cg01495174				0.0519743	-0.372496		0.00587053	0.771192
cg11287039	SUV420H1;SUV420H1	NM_017635;NM_016028	5'UTR;5'UTR	0.851738	0.0164963		0.00587699	0.402524
cg15348972	CCND2;CCND2	NM_001759;NM_001759	1stExon;5'UTR	0.574779	0.141389		0.00588307	-0.519376
cg14829883	PTPRF;PTPRF	NM_130440;NM_002840	3'UTR;3'UTR	0.179615	-0.0140358		0.00589056	-0.0165867
cg07781096				0.978442	0.000483901		0.00589696	-0.020632
cg12545931				0.207179	0.00348401		0.00590306	-0.00657094
cg26588061	UPF2;UPF2	NM_015542;NM_080599	Promoter;Promoter	0.0258458	0.0298978		0.00590651	0.0265569
cg25954642	CLCN1	NM_000083	Promoter	0.845689	0.00266969		0.00592731	-0.0201654
cg08220793	TSEN2;TSEN2;TSEN2;TSEN2;TSEN2;TSEN2;TSEN2;TSEN2	NM_001145395;NM_001145392;NM_001145392;NM_001145395;NM_025265;NM_001145393;NM_025265;NM_001145394	5'UTR;1stExon;5'UTR;1stExon;5'UTR;5'UTR;1stExon;5'UTR	0.321542	0.126318		0.00594384	-0.173323
cg13562276	ZBTB10;ZBTB10	NM_001105539;NM_023929	Promoter;Promoter	0.745702	0.0664896		0.0059505	-0.148763
cg19016273	SDK1	NM_152744	Body	0.461554	-0.00631198		0.00595438	-0.0211041
cg11925381	RAC1;RAC1	NM_018890;NM_006908	Body;Body	0.583413	0.00726183		0.00595632	0.0206319
cg03803796				0.244348	-0.012104		0.00595973	0.0161631
cg08911536	DONSON	NM_017613	Body	0.556208	0.00959449		0.00596149	0.0431223
cg11380667	AJAP1;AJAP1	NM_018836;NM_001042478	Body;Body	0.40589	0.00786694		0.00596172	-0.0135837
cg08086949	TRHDE	NM_013381	Body	0.330349	-0.00789209		0.0059671	0.0152662
cg12424548	KCNQ1;KCNQ1	NM_000218;NM_181798	Body;Body	0.260373	-0.00640102		0.00597207	-0.0251191
cg20480899	PRB2	NM_006248	Promoter	0.734355	-0.00411783		0.005975	0.0156588
cg05087309	CHD9	NM_025134	Promoter	0.944663	0.00482521		0.00598476	0.147372
cg15852572	PAQR9	NM_198504	Promoter	0.596152	-0.129925		0.00599105	0.41557
cg27198485	CHST8;CHST8;CHST8	NM_001127895;NM_022467;NM_001127896	5'UTR;Promoter;5'UTR	0.000761497	0.0479378		0.00599689	-0.328501
cg17147776	MYST4	NM_012330	Promoter	0.207427	-0.219932		0.00600198	0.350981
cg07725536	GPC5	NM_004466	Body	0.927554	-0.00147298		0.00601304	-0.0186739
cg06486409	MKLN1	NM_001145354	Body	0.426002	-0.0106476		0.00601342	-0.0216075
cg11875582	KCNQ1;KCNQ1OT1;KCNQ1	NM_000218;NR_002728;NM_181798	Body;Body;Body	0.422397	-0.00784771		0.00602455	-0.0272467
cg19903702				0.957409	-0.000657494		0.00603764	0.00624491
cg00969573	APOOL	NM_198450	Body	0.675172	0.0293007		0.00603834	0.064465
cg06266516				0.782023	-0.00852354		0.00604459	-0.0197824
cg12788061	TIGD3	NM_145719	5'UTR	0.595188	-0.0802408		0.00605103	0.364888
cg10578602	ZNF513	NM_144631	Promoter	0.772926	0.062555		0.00605381	0.329448
cg23559352				0.382444	-0.313628		0.00606159	0.318592
cg18459257	RHBDL3	NM_138328	Promoter	0.928923	0.0320644		0.00607745	0.251693
cg24226281	KLF16	NM_031918	Body	0.573931	0.115329		0.00609112	-0.46595
cg23774717	APBB1IP	NM_019043	Body	0.832149	-0.019374		0.00609317	-0.197713
cg04112495	MOGS;MOGS	NM_001146158;NM_006302	Promoter;Promoter	0.578215	-0.00652613		0.00610172	0.0198512
cg13710542	EXD3	NM_017820	Body	0.865664	0.00216538		0.00610545	-0.019712
cg20089935	ANKLE2	NM_015114	Body	0.54721	-0.00761142		0.00611365	0.0314211
cg10608283	NFATC2	NM_001136021	1stExon	0.016692	0.249292		0.00611721	0.231447
cg12947485				0.671982	0.012979		0.00613025	0.0316494
cg12061640	C3orf71;ARIH2	NM_001123040;NM_006321	1stExon;Promoter	0.691054	0.0489813		0.00614086	-0.309097
cg12941261				0.635626	-0.00979461		0.00614363	-0.0226497
cg17677397	CD300C	NM_006678	Promoter	0.542176	-0.0120752		0.00614658	-0.0220121
cg06682197	SLITRK5;SLITRK5	NM_015567;NM_015567	1stExon;5'UTR	0.669375	0.063628		0.00615308	0.292112
cg02574175	DENND3	NM_014957	Body	0.884569	0.00200458		0.00615602	0.019794
cg14523204	RGS3;RGS3;RGS3;RGS3;RGS3	NM_144488;NM_130795;NM_144489;NM_021106;NM_134427	3'UTR;3'UTR;3'UTR;3'UTR;3'UTR	0.616609	-0.00602906		0.00615647	0.00777629
cg18440474	CHN1;CHN1;CHN1	NM_001822;NM_001822;NM_001025201	5'UTR;1stExon;5'UTR	0.606547	-0.0220955		0.00615841	0.141294
cg14869992	IDH3B;IDH3B;IDH3B	NM_174856;NM_006899;NM_174855	5'UTR;Body;Body	0.727656	-0.055187		0.00616299	0.1751
cg14602849	SFXN1	NM_022754	3'UTR	0.446724	0.0139419		0.00617036	-0.0471363
cg02053340	PARD6B;PARD6B	NM_032521;NM_032521	5'UTR;1stExon	0.718167	0.0424935		0.00617154	-0.165005
cg25424419				0.979291	0.000331677		0.00617376	0.0184469
cg21394197	ZNF862	NM_001099220	Promoter	0.611999	-0.0954401		0.00618877	-0.377816
cg06866996	POLR3E	NM_018119	Body	0.225966	-0.00284566		0.00619135	0.0174631
cg04600299	ATP6V0E2;LOC401431;ATP6V0E2;ATP6V0E2;ATP6V0E2	NM_001100592;NR_027040;NM_145230;NM_145230;NM_001100592	5'UTR;Body;5'UTR;1stExon;1stExon	0.0867192	0.258179		0.00620016	-0.132193
cg14549841				0.969882	-0.000638		0.00620703	0.0175293
cg03146637	GPN1;CCDC121;CCDC121;GPN1;CCDC121;GPN1;GPN1;GPN1	NM_001145049;NM_001142682;NM_024584;NR_026735;NM_001142683;NM_007266;NM_001145048;NM_001145047	5'UTR;Promoter;Promoter;Body;Promoter;Body;5'UTR;Body	0.00893261	0.191987		0.00621261	-0.474276
cg16255307	LIPH	NM_139248	Promoter	0.532538	0.0200591		0.00621289	0.0523481
cg09840623	EML4;EML4	NM_019063;NM_001145076	Promoter;Promoter	0.859433	0.0281696		0.00621912	0.189594
cg18817970				0.881274	-0.00193952		0.00622406	-0.0198665
cg00032227	TMEM104;NAT9	NM_017728;NM_015654	Promoter;Promoter	0.242281	0.268184		0.00622752	-0.233447
cg12416033	SDHAF1	NM_001042631	Promoter	0.795932	-0.00718913		0.00623546	-0.0182025
cg02166981	KCNK2;KCNK2	NM_001017424;NM_001017424	1stExon;5'UTR	0.647281	0.00377387		0.0062457	0.0327812
cg12166802	UTS2R	NM_018949	Promoter	0.58508	-0.0052064		0.00624797	0.0136967
cg05053327	CNTNAP1	NM_003632	Body	0.1484	0.0184667		0.00624832	0.0328691
cg15388490	TMEM176A	NM_018487	3'UTR	0.524151	0.00421402		0.00625613	-0.0196916
cg10816863	EIF2S1	NM_004094	3'UTR	0.902472	-0.00125779		0.00625649	-0.0214861
cg23712367	INTS12;GSTCD;INTS12	NM_020395;NM_024751;NM_001142471	5'UTR;Promoter;5'UTR	0.086956	0.141901		0.00627063	-0.288226
cg04553307	C7orf20	NM_015949	Body	0.405036	-0.0102134		0.00628162	-0.0160477
cg12975390				0.596765	-0.00780496		0.00628421	0.0214006
cg10497720	CTH;CTH	NM_153742;NM_001902	Promoter;Promoter	0.0479088	0.460089		0.00628929	-0.37527
cg11674863	DLD	NM_000108	Promoter	0.984615	-0.00566692		0.00630327	0.347215
cg08030625	ANKS4B	NM_145865	Promoter	0.704782	-0.00466894		0.00630746	-0.0343846
cg27636011	C10orf2;C10orf2;MRPL43;C10orf2;MRPL43;MRPL43;MRPL43;C10orf2	NM_001163813;NM_001163814;NM_032112;NM_021830;NM_176794;NM_176792;NM_176793;NM_001163812	Promoter;Promoter;Body;Promoter;Body;Body;Body;Promoter	0.452126	-0.200963		0.00630867	-0.330111
cg08729442	KCTD20	NM_173562	3'UTR	0.176992	0.0140582		0.00631392	-0.0265637
cg27109568	VCAN;VCAN;VCAN;VCAN	NM_001164097;NM_001164098;NM_004385;NM_001126336	3'UTR;3'UTR;3'UTR;3'UTR	0.809103	0.00296307		0.00632794	0.0229959
cg21459486				0.464761	0.00783337		0.00633769	0.0166802
cg07472191	KIAA1688	NM_025251	Body	0.528892	-0.00563659		0.00634243	-0.0106331
cg05004785	ZMYM6;ZMYM6	NM_007167;NM_007167	5'UTR;1stExon	0.276224	-0.196451		0.00634549	0.24108
cg12032915				0.460116	0.00458389		0.00634995	-0.016052
cg00229532	FBXW8;FBXW8	NM_153348;NM_012174	Body;Body	0.311839	0.0132462		0.0063671	0.0251251
cg19750232	NOP16;HIGD2A	NM_016391;NM_138820	Promoter;Body	0.992205	-0.00195326		0.00638266	-0.223831
cg15821816	CYP26B1	NM_019885	Body	0.50891	0.010364		0.00638637	0.0277982
cg01040890	FLT4;FLT4	NM_002020;NM_182925	Body;Body	0.746386	-0.00700851		0.00639141	0.0110443
cg10945885				0.0919434	-0.0184306		0.00639703	0.00955307
cg20825506				0.309576	0.101667		0.00640339	0.361162
cg27203200	TRADD;TRADD;FBXL8	NM_003789;NM_003789;NM_018378	1stExon;5'UTR;Promoter	0.861437	-0.0377768		0.00641099	-0.395195
cg12159213	FNDC3A	NM_001079673	Body	0.808179	0.00508363		0.00642238	-0.0103281
cg15568009	TMEM185A	NM_032508	Promoter	0.250493	0.0243582		0.00644519	0.0343153
cg25527223				0.540802	-0.00344919		0.00645209	-0.0195115
cg23969309	MSL1	NM_001012241	Promoter	0.29454	-0.183608		0.00645428	0.334971
cg05834353	ABCC1;ABCC1;ABCC1;ABCC1;ABCC1	NM_019862;NM_019898;NM_019899;NM_004996;NM_019900	Body;Body;Body;Body;Body	0.785275	0.00190366		0.0064615	-0.014768
cg14165772				0.28746	0.00686961		0.00648721	0.024617
cg24539599	MCC	NM_001085377	Promoter	0.0521651	-0.00631348		0.00649581	-0.0218118
cg27564383	PRDM16;PRDM16	NM_022114;NM_199454	Body;Body	0.991935	0.000111542		0.00649787	-0.0356745
cg06972389				0.301821	0.0212196		0.00653076	-0.0244656
cg03047724	TBXAS1;TBXAS1;HIPK2;HIPK2	NM_001166254;NM_001130966;NM_001113239;NM_022740	Promoter;Promoter;Promoter;Promoter	0.310929	0.228019		0.00653281	0.261961
cg24769513	ACHE;ACHE;ACHE;ACHE	NM_015831;NM_015831;NM_000665;NM_000665	1stExon;5'UTR;5'UTR;1stExon	0.778726	-0.0628649		0.00653945	-0.402473
cg26429381				0.871603	0.00118185		0.00656422	-0.0237727
cg23112326				0.578988	0.0467967		0.00656556	-0.268792
cg00231966	C17orf101;C17orf101;HEXDC	NM_024648;NM_175902;NM_173620	Promoter;Promoter;5'UTR	0.801433	0.00427546		0.00656585	-0.0314581
cg23410220	KIAA1409;KIAA1409;BTBD7;BTBD7	NM_020818;NM_020818;NM_001002860;NM_018167	1stExon;5'UTR;Promoter;Promoter	0.126144	-0.409553		0.00656743	0.282156
cg21778810	PURA	NM_005859	Promoter	0.851811	0.018095		0.00657551	-0.222765
cg15549231	BCAS4;BCAS4;BCAS4	NM_198799;NM_001010974;NM_017843	Body;Body;Body	0.420347	0.00545574		0.00657792	0.0215537
cg08871609	HERC3	NM_014606	Promoter	0.371802	-0.147898		0.00658332	0.490748
cg08622041	GATA1	NM_002049	Promoter	0.992632	-0.000203398		0.00658498	0.0103973
cg17604480	CNTN5;CNTN5	NM_014361;NM_175566	5'UTR;5'UTR	0.433708	-0.00701105		0.0066085	0.0310778
cg19406106	FARSA	NM_004461	Promoter	0.816304	-0.0059265		0.00662562	0.0454985
cg16814796	CAMK2N1	NM_018584	Body	0.92486	0.00888037		0.00662738	-0.137411
cg08773955				0.967934	-0.000501491		0.00663168	-0.0510475
cg27479571	PLDN	NM_012388	Promoter	0.465107	-0.166161		0.00663573	0.586861
cg24759064	BBS10	NM_024685	3'UTR	0.115915	-0.0294085		0.00663899	0.0184312
cg04774930	CHP2	NM_022097	3'UTR	0.847507	0.001663		0.00664828	-0.0265673
cg09834771				0.224878	-0.0134254		0.0066546	0.0212019
cg19425100	FDXACB1;C11orf1	NM_138378;NM_022761	Body;Promoter	0.555886	0.0888081		0.00668369	0.487307
cg08698854	CALD1;CALD1;CALD1;CALD1;CALD1	NM_033139;NM_033157;NM_033140;NM_033138;NM_004342	Promoter;Body;Promoter;Body;Body	0.241648	0.0101609		0.00668384	-0.0172956
cg19549391				0.093	-0.0255961		0.00668405	0.0247279
cg10024730				0.536314	-0.00892739		0.00669035	-0.0208606
cg05323725	LHX1;LHX1	NM_005568;NM_005568	1stExon;5'UTR	0.548954	0.0630105		0.00669279	0.380378
cg21264443	NGF	NM_002506	Body	0.466161	-0.00553197		0.00670582	-0.0154441
cg23112464	TMCO3	NM_017905	Body	0.996112	-4.37328e-05		0.00672668	-0.0232428
cg09529871	OR7C1	NM_198944	Promoter	0.780635	-0.00213827		0.00674911	0.0313077
cg04554272	LMF1	NM_022773	Body	0.74368	-0.00212543		0.00675569	-0.0235102
cg03882437	GRIN1;GRIN1;GRIN1	NM_000832;NM_007327;NM_021569	Body;Body;Body	0.770936	-0.0400596		0.00675617	-0.0868526
cg22888311	PAWR	NM_002583	Body	0.522298	0.0184592		0.00675663	0.052086
cg27555529	CACNA1A;CACNA1A	NM_001127221;NM_001127222	Promoter;Promoter	0.248116	-0.273		0.00676625	-0.495219
cg00576108	LRP5	NM_002335	Body	0.409539	-0.00412206		0.00677129	-0.0088401
cg12503656	CSNK1D;CSNK1D	NM_001893;NM_139062	Body;Body	0.670921	-0.00484113		0.0067731	0.0272117
cg08463297				0.234518	-0.00543095		0.00677759	0.0302658
cg17104202	PRDM16;PRDM16	NM_022114;NM_199454	Body;Body	0.950157	0.000821691		0.00677856	-0.0193337
cg04474190				0.33417	-0.00861097		0.00677982	0.0150571
cg02875404	VN1R1	NM_020633	1stExon	0.811217	0.00240761		0.00679364	-0.0179889
cg23620184	PPP1R3E	NR_026862	Promoter	0.963132	0.000393272		0.00679698	0.0146655
cg27264462	PRKCZ;PRKCZ;PRKCZ	NM_001033581;NM_001033582;NM_002744	Body;Body;Body	0.594933	0.00251088		0.00680059	0.0121251
cg04685253	PRR12	NM_020719	Body	0.392781	-0.0119242		0.00682296	-0.0356081
cg03673094	GUCY2E	NR_024042	Body	0.0453435	0.0143629		0.00682416	0.0212021
cg07048608	SPTA1	NM_003126	3'UTR	0.127891	-0.0240057		0.00682938	0.0354039
cg01157809	AGBL5;AGBL5	NM_021831;NM_001035507	Promoter;Promoter	0.0920004	0.166684		0.00682957	-0.625261
cg15870809	MAP7D2;MAP7D2;MAP7D2;MAP7D2	NM_001168467;NM_001168466;NM_152780;NM_001168465	Promoter;Body;Body;Body	0.659939	0.0232363		0.00683176	0.0825629
cg17171962	HIC1;HIC1	NM_001098202;NM_006497	Promoter;Promoter	0.772859	0.0758263		0.00684341	0.608617
cg13489127				0.442469	-0.0129383		0.00685709	-0.0236461
cg26489497	IL27	NM_145659	Body	0.739972	-0.0123097		0.00688728	0.0418327
cg22985731				0.182416	0.102438		0.00689092	0.184456
cg19359676				0.842434	-0.00223266		0.00689743	-0.0119671
cg26001467	METTL3	NM_019852	Promoter	0.624914	-0.0611078		0.00691194	0.435862
cg26248646				0.756636	0.00438171		0.00691353	-0.018166
cg14528318	RASGRP2;RASGRP2;RASGRP2	NM_001098670;NM_001098671;NM_153819	Promoter;Promoter;Promoter	0.631633	-0.0610158		0.00691401	-0.194278
cg10057126	ANKRD56	NM_001029870	Promoter	0.881659	0.00366674		0.00691905	-0.125341
cg18620306	SDK1	NM_152744	Body	0.230643	0.0109697		0.00692416	-0.0247545
cg25094093	TBC1D1	NM_015173	Body	0.303097	-0.00727725		0.00692517	-0.011455
cg17056553				0.519366	0.0107612		0.00693197	-0.0203003
cg03220670	TDH	NR_001578	Promoter	0.151061	0.0112486		0.00693578	0.0179554
cg11706080	TRIB2;TRIB2	NM_021643;NR_027303	Promoter;Promoter	0.307431	-0.111181		0.00694186	-0.237129
cg25157615	BAT2	NM_080686	Body	0.388456	-0.00644003		0.00695301	0.0143802
cg13655908	LATS1	NM_004690	5'UTR	0.18308	-0.0307131		0.00695729	-0.0234327
cg13205516	GBAS	NM_001483	1stExon	0.451925	-0.0564939		0.00696509	0.186178
cg01978896				0.159114	0.0188576		0.00698928	0.0203484
cg12660777	PBX2	NM_002586	Body	0.992343	9.34244e-05		0.00699119	0.0330403
cg03344290	MGMT	NM_002412	Body	0.331489	-0.0104578		0.00699383	0.0211168
cg22850925	ZNF827	NM_178835	Body	0.0543483	-0.022843		0.00699393	0.0285514
cg08231648				0.952508	0.000924393		0.00699936	-0.0247984
cg21546671	HOXB4	NM_024015	1stExon	0.62918	-0.0601883		0.00700227	0.323724
cg26717016	ZBTB9	NM_152735	Body	0.00479053	0.0124454		0.00700874	-0.0100659
cg09879458	RORA	NM_134261	Body	0.880138	-0.00426597		0.00701639	0.0179923
cg05768582	NCRNA00095;FBXL19	NR_024348;NM_001099784	Promoter;Promoter	0.496987	0.244122		0.00703342	-0.950113
cg10748160	JAKMIP1;JAKMIP1	NM_001099433;NM_144720	Promoter;Promoter	0.975195	-0.00693769		0.00703457	0.217691
cg26587051	MEGF9	NM_001080497	Promoter	0.295548	0.0758804		0.00704347	0.159605
cg00938658				0.764297	0.0527252		0.00704927	-0.326983
cg07866632	CCDC101	NM_138414	5'UTR	0.691981	0.00315813		0.00705562	-0.0185275
cg24557743				0.221847	0.0106302		0.00706328	0.0317632
cg17859659	TP53BP1;TP53BP1;TP53BP1	NM_001141979;NM_001141980;NM_005657	Promoter;Promoter;5'UTR	0.502785	0.147399		0.00706507	-0.602893
cg14329675	KIAA1244	NM_020340	Promoter	0.195189	0.486853		0.00707018	-0.358886
cg12246996	ASXL2	NM_018263	Body	0.680001	0.0466023		0.00707565	-0.166846
cg24149590				0.794961	-0.00450212		0.00707816	0.0188717
cg20872472				0.614084	0.00565287		0.00707861	-0.0132495
cg02964065	HLA-DQB2	NR_003937	Body	0.752322	0.00266061		0.00709416	0.0194573
cg13619768	PIAS4	NM_015897	Body	0.693831	0.0518183		0.00709472	-0.143403
cg06156093				0.831014	0.0298004		0.00709749	-0.254229
cg06662568				0.815296	0.0272518		0.00709908	0.144315
cg24989181	PLAGL2	NM_002657	3'UTR	0.959609	-0.000423879		0.00710011	-0.0203893
cg26588045	MIA;RAB4B	NM_006533;NM_016154	Body;Promoter	0.953922	-0.00132737		0.00711256	-0.0397729
cg23127585				0.605415	0.00457004		0.00712156	0.0119572
cg13694746	LOC344595;LOC344595;LOC100302640	NR_028301;NR_028302;NR_028303	Body;Body;Promoter	0.813994	-0.0272978		0.00714428	0.250079
cg27267242				0.778908	0.0031019		0.00714883	-0.0172168
cg07833467	KLHDC7B;KLHDC7B	NM_138433;NM_138433	5'UTR;1stExon	0.614989	-0.00146143		0.00715746	-0.00669128
cg10738239	SOX21;SOX21	NM_007084;NM_007084	1stExon;3'UTR	0.683339	0.0340002		0.00716037	0.267528
cg01085569				0.303031	0.00929115		0.00716113	0.0308871
cg11375112	ETV6	NM_001987	Body	0.374813	0.0214904		0.00716819	-0.0365447
cg15010079	PRDM11	NM_020229	Body	0.749971	0.00321399		0.00717132	-0.023394
cg08180572	SPNS1;SPNS1;SPNS1;SPNS1;SPNS1	NM_001142449;NM_032038;NM_001142450;NM_001142448;NM_001142451	Promoter;Promoter;Promoter;Promoter;Promoter	0.224929	-0.0157812		0.00717674	-0.0295695
cg10183405	DYNC1H1	NM_001376	Body	0.777804	0.00205085		0.00719616	0.0101441
cg13392052	FAM69A	NM_001006605	Promoter	0.990219	0.00436377		0.00719627	0.339914
cg01995480	PHF21B;PHF21B	NM_138415;NM_001135862	Promoter;Promoter	0.363016	0.161583		0.00720948	-0.131023
cg13689260	UBE2J2;UBE2J2;UBE2J2;UBE2J2	NM_194458;NM_194315;NM_058167;NM_194457	3'UTR;3'UTR;3'UTR;3'UTR	0.361607	0.0141524		0.00721558	-0.0048412
cg10932068	TBX1;TBX1;TBX1	NM_080647;NM_005992;NM_080646	Body;Body;Body	0.265293	0.210442		0.00721848	-0.206525
cg25144930	CD81	NM_004356	Promoter	0.230147	-0.184056		0.00722117	-0.363902
cg25373063	MRPS21;MRPS21	NM_031901;NM_018997	Promoter;Promoter	0.373042	0.262937		0.00722648	0.254754
cg01633442	PTPRN2;PTPRN2;PTPRN2	NM_002847;NM_130842;NM_130843	Body;Body;Body	0.513222	0.00770737		0.00722883	0.0231798
cg13502592	ELFN1	NM_001128636	Promoter	0.0232076	0.0204478		0.00723098	0.0176035
cg06446668	FAM155A	NM_001080396	Promoter	0.00433315	0.321941		0.00723725	0.301266
cg03713609	CD81	NM_004356	Body	0.597016	0.00205869		0.00723872	-0.00817019
cg08156074				0.602152	-0.00637622		0.00726279	-0.0234554
cg12107530				0.138807	0.0379552		0.00727362	0.0210154
cg00347729	MMP10	NM_002425	Promoter	0.268037	-0.0250696		0.00727733	0.0187321
cg04009537	U2AF2;U2AF2	NM_001012478;NM_007279	Body;Body	0.794534	-0.0343008		0.00728483	0.156093
cg03409623	AMZ2;AMZ2;AMZ2;AMZ2;AMZ2;AMZ2	NM_001033574;NM_001033570;NM_001033572;NM_001033569;NM_001033571;NM_016627	Promoter;Promoter;Promoter;Promoter;Promoter;Promoter	0.334835	0.247406		0.00728661	-0.614661
cg23828422				0.311416	0.0224177		0.00728789	-0.0405038
cg01522412	MRC2	NM_006039	Body	0.00979855	-0.0260573		0.00728917	-0.0229078
cg27419119	LRP1	NM_002332	Body	0.55289	-0.00287533		0.00729527	-0.0103403
cg02066184	AGR2	NM_006408	5'UTR	0.260424	-0.0201398		0.00729895	0.0240417
cg04662241	TTC26;TTC26;TTC26	NM_001144923;NM_001144920;NM_024926	Promoter;Promoter;Promoter	0.628847	-0.124229		0.00731025	-0.191101
cg15649236	MIR10A	NR_029608	Promoter	0.326664	-0.179049		0.00732201	0.193047
cg02861733	CRTC2	NM_181715	Body	0.612534	-0.0547994		0.00732521	-0.331705
cg03701001	SLC4A8;SLC4A8;SLC4A8;SLC4A8	NM_001039960;NM_001039960;NM_004858;NM_004858	5'UTR;1stExon;1stExon;5'UTR	0.177253	-0.324694		0.00732809	0.701896
cg25502093	C5orf54	NM_022090	Promoter	0.161424	-0.031996		0.00732934	0.0475272
cg26569309	PCDHB16	NM_020957	1stExon	0.00530902	-0.0127794		0.00733995	0.0482416
cg01611141	SEMA5A	NM_003966	Body	0.857805	0.0163102		0.00734289	0.159222
cg08417748	SBF2	NM_030962	Body	0.353476	0.00827851		0.00734445	-0.0277529
cg08417857	NALCN	NM_052867	5'UTR	0.294361	0.0216501		0.00734602	-0.0252991
cg14080542	C9orf93	NM_173550	5'UTR	0.374799	-0.15478		0.00735154	-0.154706
cg18885999	CMPK1;CMPK1	NM_001136140;NM_016308	Promoter;Promoter	0.930004	-0.0173832		0.00736037	0.256429
cg20241375				0.616989	-0.00414679		0.00736428	-0.0234436
cg07840972	TMED4	NM_182547	Promoter	0.616672	0.102741		0.00737368	-0.375395
cg05904218	SCAF1	NM_021228	5'UTR	0.743319	-0.0285483		0.0073767	0.327106
cg24836281	LTBP4	NM_003573	Body	0.119339	0.0368409		0.00740234	-0.0194639
cg00305629	DFNB31;DFNB31	NM_015404;NM_001083885	Body;Promoter	0.865545	-0.00192873		0.0074092	-0.00692519
cg21292337	SNX22	NM_024798	Body	0.670817	-0.116362		0.0074096	-0.318819
cg04321154	TTC30B	NM_152517	Promoter	0.486395	0.0651736		0.00741113	-0.189414
cg19713963	PANK4	NM_018216	Body	0.610729	-0.00239445		0.00741197	0.0178624
cg11380624	DNAJC14	NM_032364	5'UTR	0.792582	-0.0118279		0.00742639	-0.0539736
cg19614698	KIF26A	NM_015656	Promoter	0.480763	0.268149		0.00743023	0.473679
cg11755245	EHHADH;EHHADH	NM_001166415;NM_001966	5'UTR;Body	0.6027	-0.00639501		0.0074389	-0.0234406
cg03170625	MPHOSPH6	NM_005792	Promoter	0.3697	0.0117938		0.00744395	-0.0192327
cg00493429	NLGN1	NM_014932	Body	0.213938	0.0132243		0.00744637	-0.0221815
cg20988440	MIR16-1;MIR15A;DLEU2	NR_029486;NR_029485;NR_002612	Promoter;Promoter;Body	0.914392	-0.00357516		0.00744661	-0.042037
cg14443925	WDR85	NM_138778	3'UTR	0.226374	0.0188653		0.00744682	-0.0161716
cg12047722	TMEM180	NM_024789	Promoter	0.942288	-0.0119623		0.00745383	0.179737
cg20134355	LOXHD1;LOXHD1	NM_001145472;NM_144612	Promoter;Body	0.620747	0.00623232		0.0074545	-0.0296882
cg25822783				0.0807589	0.0134818		0.00746995	-0.0254545
cg09840328	PARD3B;PARD3B;PARD3B	NM_152526;NM_057177;NM_205863	Body;Body;Body	0.187566	-0.019286		0.00749461	-0.0312723
cg03221025	CBFA2T3;CBFA2T3	NM_175931;NM_005187	Body;Body	0.881971	-0.00229597		0.0074958	-0.0266212
cg24651966	BBS12	NM_152618	Body	0.439809	0.0119846		0.00750689	-0.0102455
cg02458088	MON1B	NM_014940	Body	0.187917	0.00445432		0.0075099	-0.00592548
cg25223700				0.985205	-0.000163138		0.0075187	-0.0153231
cg04880992	MIER1;MIER1;MIER1;MIER1;MIER1;MIER1;MIER1;MIER1;MIER1;MIER1	NM_001077704;NM_001146111;NM_001077703;NM_001077700;NM_001146110;NM_001077702;NM_001146113;NM_001146112;NM_001077701;NM_020948	Body;Body;Body;Body;Body;Body;Body;Body;Body;Body	0.8599	0.00438405		0.00752126	-0.0341873
cg27064521	BLVRB	NM_000713	Body	0.893512	-0.00138097		0.00753197	0.0178762
cg10930676	SPATA16	NM_031955	Promoter	0.280648	-0.0154266		0.00753199	0.0522223
cg07549551	SYNJ2	NM_003898	Body	0.824447	0.00213564		0.00753441	0.0116876
cg01560448	TRIO	NM_007118	Body	0.582075	0.007226		0.00753462	0.029442
cg01772115	ZNF326;ZNF326;LOC492303	NM_182976;NM_182975;NR_002830	Promoter;Promoter;Promoter	0.458833	-0.266052		0.00754893	0.185391
cg17514883	ZNF76	NM_003427	Body	0.168388	0.00975017		0.00754969	-0.0341738
cg26317006				0.152117	0.0158616		0.00756856	-0.0261116
cg26791649	RAP2A	NM_021033	3'UTR	0.312133	-0.00917768		0.00758512	-0.012441
cg09117841	GLO1	NM_006708	Body	0.613715	0.00395181		0.00759251	-0.0112759
cg00029640	USF2;USF2	NM_003367;NM_207291	Body;Body	0.759081	-0.00142774		0.00760698	-0.0171863
cg06821774	LMLN;IQCG;LMLN;LMLN;LMLN	NR_026786;NM_032263;NR_026787;NM_001136049;NM_033029	Body;Promoter;Body;Body;Body	0.0613278	0.0414556		0.00760741	0.0273549
cg14254966	VAV2;VAV2	NM_001134398;NM_003371	Body;Body	0.187002	-0.0154604		0.00761033	0.0205946
cg16135995	RFC2;RFC2	NM_181471;NM_002914	Promoter;Promoter	0.493923	0.185513		0.0076137	-0.268593
cg11479843	EPS8	NM_004447	5'UTR	0.330029	-0.228411		0.007623	-0.359477
cg02964087				0.360944	0.011718		0.00762893	0.0109527
cg26626185	FA2H	NM_024306	Body	0.0438377	0.209002		0.00763148	-0.343284
cg22837283	NOP16	NM_016391	Body	0.699194	0.00367089		0.0076437	0.0207262
cg00021527	TAF15;TAF15	NM_139215;NM_003487	Promoter;Promoter	0.449715	0.10719		0.00764505	0.293219
cg13753351	PSMB7	NM_002799	Body	0.999121	1.44876e-05		0.00764574	0.0277097
cg16765600				0.436947	-0.00797224		0.00765625	-0.0132203
cg22537597	SSPO	NM_198455	3'UTR	0.0441768	-0.0272231		0.00765771	0.0275329
cg04192580	ACSL3;ACSL3	NM_203372;NM_004457	5'UTR;5'UTR	0.438912	-0.0844715		0.00766042	0.239108
cg02552250	RCBTB2	NM_001268	Body	0.761033	-0.00322192		0.00767487	0.00658499
cg02376496	DDR1;DDR1;DDR1	NM_013993;NM_001954;NM_013994	Body;Body;Body	0.314292	0.0345581		0.00768156	0.0279904
cg23256802	VDAC1	NM_003374	Body	0.306814	-0.0109619		0.00769146	-0.039007
cg12573499	MIR134;MIR668;MIR382;MIR485	NR_029698;NR_030408;NR_029874;NR_030160	Promoter;Promoter;Promoter;Promoter	0.113927	-0.016039		0.00769835	-0.0197226
cg24965937	KCNH3	NM_012284	Promoter	0.753519	0.0195837		0.00770092	-0.101991
cg17817350	SLC16A3;SLC16A3;SLC16A3	NM_004207;NM_001042423;NM_001042422	Body;Body;Body	0.36801	0.0106691		0.00770916	-0.0194474
cg23246918	PCNXL2	NM_014801	Body	0.478352	0.00853539		0.00771321	-0.0276368
cg24044651	C1orf128	NM_020362	Body	0.838463	0.0294256		0.00771699	-0.0964546
cg11162104				0.3876	-0.00883567		0.00772151	0.0369398
cg09675069	C20orf151	NM_080833	Body	0.260765	0.00880141		0.00772667	0.0265564
cg14238615	DPF3	NM_012074	Body	0.0268958	0.106853		0.00772978	-0.239318
cg24068708	GDPD5;GDPD5	NM_030792;NM_030792	5'UTR;1stExon	0.0664866	0.117064		0.00773422	-0.21705
cg03886520	SLC45A1	NM_001080397	Body	0.87601	0.00144275		0.00773798	0.00898382
cg26677431	CD58;CD58;CD58	NM_001779;NR_026665;NM_001144822	Body;Body;Body	0.526877	-0.00912917		0.00774709	-0.015645
cg22062741	ARHGEF10	NM_014629	Body	0.817043	0.00327503		0.00775171	-0.0153849
cg19179332				0.426987	0.0240757		0.00775591	-0.0368285
cg09891066	PRKCZ;PRKCZ;PRKCZ	NM_001033581;NM_001033582;NM_002744	Body;Body;Body	0.412087	0.0132593		0.0077586	0.0173986
cg10857203	MIR578;CPE	NR_030304;NM_001873	Body;Body	0.00730584	0.0245992		0.00776694	0.0163511
cg00119011	GTF2F2	NM_004128	Promoter	0.454694	0.126757		0.00777283	0.625343
cg22984417				0.975943	0.000783691		0.00777599	0.0358851
cg25470758				0.072588	-0.00643769		0.00779009	-0.0125891
cg21094613	ODZ4	NM_001098816	5'UTR	0.437811	-0.0122678		0.00779257	-0.0185997
cg06968674	SCOC	NM_032547	Promoter	0.972841	0.000176942		0.00781345	-0.0234228
cg25987842				0.414171	-0.00914089		0.00781869	-0.0196782
cg05373438				0.00932355	-0.0150432		0.00782758	-0.0195771
cg26795524	RBM12B	NM_203390	Promoter	0.79235	-0.0172662		0.00783152	0.130859
cg01902998				0.299785	-0.158912		0.00783173	-0.200599
cg17243540	PLOD1	NM_000302	Body	0.0368427	0.00665387		0.00783627	0.00281116
cg24494967	DIAPH3	NM_001042517	Promoter	0.440466	-0.0662628		0.00784329	0.163194
cg05708114	ARID3C	NM_001017363	Body	0.926228	-0.0109887		0.00784435	-0.116457
cg25305703				0.903809	-0.00229204		0.0078643	-0.028409
cg13807056				0.0699639	0.0173962		0.00788854	-0.00913875
cg18787440	CYP27B1	NM_000785	3'UTR	0.573997	0.00480661		0.00789417	0.0172921
cg19483506	ANKRD13A	NM_033121	Body	0.162828	0.0669878		0.00789654	-0.24168
cg03604322	SLC5A1;SLC5A1	NM_000343;NM_000343	5'UTR;1stExon	0.720231	0.00636566		0.00789754	-0.0136313
cg01477942				0.736783	0.00278384		0.00791631	-0.0146988
cg10603826	ITPR2	NM_002223	Promoter	0.0702672	0.255553		0.00791999	-0.303146
cg00049718	CSDE1;CSDE1;CSDE1;CSDE1;CSDE1;CSDE1	NM_001130523;NM_007158;NM_001130523;NM_001007553;NM_001007553;NM_007158	5'UTR;5'UTR;1stExon;5'UTR;1stExon;1stExon	0.214986	0.329833		0.00792957	0.924331
cg20281882	CHRNB3	NM_000749	Body	0.0755675	-0.0160074		0.00794111	-0.0115287
cg06460013	CCDC78;HAGHL	NM_001031737;NM_207112	Body;Promoter	0.723779	-0.00226152		0.00794138	0.00775545
cg16206520	MRPL33;MRPL33	NM_145330;NM_004891	Body;3'UTR	0.0564288	0.0328392		0.00794691	0.0274528
cg11068517	RABGGTA;RABGGTA	NM_004581;NM_182836	Promoter;Promoter	0.654292	-0.00591296		0.00795082	0.0157876
cg09638651	KRT10;TMEM99	NM_000421;NM_145274	Body;Promoter	0.950284	-0.0164639		0.00796272	-0.347267
cg21541753	DET1;DET1;DET1	NM_017996;NR_026645;NM_001144074	Body;Body;Body	0.222016	0.016517		0.00796791	0.0173788
cg18458993	ARG2	NM_001172	Promoter	0.176267	-0.368962		0.00797979	-0.334214
cg23687194	ID4	NM_001546	3'UTR	0.430345	-0.134963		0.0079799	-0.280742
cg07628658	SNORD43;RPL3;RPL3;RPL3;RPL3	NR_002439;NM_001033853;NM_001033853;NM_000967;NM_000967	Promoter;1stExon;5'UTR;1stExon;5'UTR	0.166315	-0.272563		0.00798212	-0.296418
cg25525825	TRIM27	NM_006510	Body	0.625217	-0.00709979		0.00798227	0.0299066
cg11175473	PDE10A;PDE10A	NM_001130690;NM_006661	Body;Body	0.699255	-0.00724305		0.00798317	-0.0217633
cg08200543	C1orf86;LOC100128003;C1orf86	NM_001146310;NR_024445;NM_182533	Body;Body;Body	0.212405	-0.0386876		0.00799246	-0.0901093
cg07665115	OC90	NM_001080399	Body	0.628989	-0.00660259		0.00799731	-0.0341251
cg04797648	LOC647309	NM_001146686	Promoter	0.463345	0.0717633		0.00801356	0.424737
cg16266790	FOXK1	NM_001037165	Body	0.0197072	-0.0111776		0.00801573	0.0253536
cg15286180				0.744521	-0.00443316		0.0080174	0.0203539
cg24314279	C1orf213;ZNF436;C1orf213;ZNF436	NM_138479;NM_001077195;NM_001008896;NM_030634	Promoter;5'UTR;Promoter;Promoter	0.454132	0.205558		0.00801953	0.453488
cg02795976	GRK5	NM_005308	Body	0.962882	-0.00039912		0.00802998	0.0137992
cg26912426	B3GALT4;RPS18	NM_003782;NM_022551	Promoter;Body	0.56993	-0.00548556		0.0080519	0.0340826
cg18110535	LPIN2	NM_014646	Promoter	0.945125	-0.0112576		0.00806006	-0.0986718
cg25134071	KLK9;KLK8;KLK8;KLK8;KLK8	NM_012315;NM_007196;NM_144506;NM_144505;NM_144507	3'UTR;Promoter;Promoter;Promoter;Promoter	0.301849	-0.00891083		0.00806935	0.0289829
cg22160463	SPOP;SPOP;SPOP;SPOP;SPOP;SPOP	NM_001007226;NM_001007227;NM_001007230;NM_003563;NM_001007228;NM_001007229	Promoter;Promoter;Promoter;Promoter;Promoter;Promoter	0.122968	0.0191024		0.00807514	-0.0299765
cg09153448				0.832605	-0.00222723		0.00807941	-0.0183714
cg25832771	MSC	NM_005098	1stExon	0.873098	-0.0158311		0.00808508	0.358548
cg03286899	SFRS3	NM_003017	Promoter	0.564521	0.168941		0.00808652	-0.420323
cg20261142	ANAPC7;ANAPC7	NM_001137664;NM_016238	3'UTR;Body	0.57071	-0.00742383		0.00810005	-0.0182642
cg05374756				0.0599069	-0.0120895		0.0081036	-0.0155127
cg07090138	CD8A	NM_001145873	Promoter	0.963878	0.00644051		0.00810747	-0.171714
cg07706695				0.932922	0.000860815		0.00812556	-0.0145887
cg15150017	FER1L6	NM_001039112	Promoter	0.364357	-0.0153775		0.00813578	0.0210242
cg21242004	VTI1A;ZDHHC6	NM_145206;NM_022494	Promoter;5'UTR	0.419389	-0.00807504		0.00814579	-0.0297275
cg22579504				0.963388	0.00262191		0.00815491	-0.217848
cg10684794	PRX;PRX	NM_020956;NM_181882	3'UTR;Body	0.676806	-0.00292953		0.00815826	-0.00570434
cg16915733	CADPS;CADPS;CADPS	NM_003716;NM_183394;NM_183393	Body;Body;Body	0.514866	0.0114566		0.00818733	0.0539318
cg13516508	SETDB2;SETDB2	NM_001160308;NM_031915	Body;Body	0.0839055	0.0220278		0.00819527	-0.0360903
cg24127513	IL20RB	NM_144717	Promoter	0.102713	-0.0431324		0.00819806	0.0281562
cg20692831				0.682096	-0.0210827		0.00819845	-0.154309
cg03915298	DCAF8;DCAF8;DCAF8;DCAF8;DCAF8	NR_028106;NR_028103;NR_028104;NR_028105;NM_015726	Body;Body;Body;Body;5'UTR	0.278875	-0.246635		0.00820274	0.71108
cg10089801				0.561113	0.0152807		0.00821039	-0.0533118
cg17946497	DUSP1;DUSP1	NM_004417;NM_004417	5'UTR;1stExon	0.185463	-0.300925		0.00821544	-0.33032
cg13870425	SKIV2L;SKIV2L;RDBP	NM_006929;NM_006929;NM_002904	1stExon;5'UTR;Promoter	0.899401	0.0169491		0.00821647	-0.290726
cg18761745	RAB35;RAB35	NM_006861;NM_001167606	Body;Body	0.841873	-0.00379964		0.00822294	-0.0260405
cg08703595	HERPUD2	NM_022373	5'UTR	0.773919	0.122184		0.00822379	-0.478037
cg16626420	PCDHGA2;PCDHGA4;PCDHGA1;PCDHGB1;PCDHGA3;PCDHGA4	NM_018915;NM_018917;NM_018912;NM_018922;NM_018916;NM_032053	Body;1stExon;Body;Body;Body;1stExon	0.288317	0.0216257		0.00823255	0.026898
cg03970934	KIF1C	NM_006612	Body	0.739825	-0.00542022		0.00823305	0.0316201
cg03472610	CADM2;CADM2;CADM2	NM_001167675;NM_001167674;NM_153184	Body;Body;Body	0.0905757	-0.0240181		0.00825963	0.0291654
cg03676298	MAP4;MAP4;MAP4	NM_030885;NM_001134364;NM_002375	5'UTR;5'UTR;5'UTR	0.247841	0.016626		0.00826276	-0.0234912
cg10311833	TFIP11;TFIP11	NM_001008697;NM_012143	5'UTR;5'UTR	0.865987	0.027541		0.00826669	0.209225
cg20254354	ANKS1B;ANKS1B;ANKS1B	NM_020140;NM_152788;NM_181670	Body;Body;Body	0.706401	0.0716917		0.00827249	-0.264294
cg18173726				0.350716	-0.00483625		0.00827501	0.0160846
cg18011691	PPP2R2A	NM_002717	Body	0.443812	-0.0220977		0.00827878	0.0415003
cg18295838	CPEB2;CPEB2	NM_182485;NM_182646	Promoter;Promoter	0.9958	0.000586586		0.00828203	0.300915
cg21171858	C5orf56	NM_001013717	Body	0.360681	-0.00489867		0.00828352	0.032954
cg18502933	MGMT	NM_002412	Body	0.957438	0.000479397		0.00828399	-0.0268956
cg13220569	KCNA5;KCNA5	NM_002234;NM_002234	3'UTR;1stExon	0.746771	0.00209731		0.00828787	-0.0181174
cg19562022				0.328749	-0.391049		0.0082987	0.158926
cg04789776	KIAA1967;KIAA1967	NM_199205;NM_021174	Promoter;Promoter	0.529258	0.147609		0.00830967	0.356222
cg12637397	SLC6A18	NM_182632	Body	0.785461	0.00116465		0.00832408	0.0178655
cg15586679	SAP130;SAP130	NM_001145928;NM_024545	Body;Body	0.640289	0.0627976		0.0083418	-0.169645
cg19946631	DYNLL1;DYNLL1;DYNLL1	NM_001037495;NM_001037494;NM_003746	Promoter;5'UTR;Promoter	0.442179	-0.124817		0.0083441	0.192024
cg09276368	SLIT1	NM_003061	Promoter	0.107104	0.371197		0.00835135	0.335178
cg10231213				0.853186	0.0708917		0.00835432	0.228618
cg24129458	OSBPL8;OSBPL8;OSBPL8;OSBPL8	NM_001003712;NM_020841;NM_020841;NM_001003712	1stExon;1stExon;5'UTR;5'UTR	0.972338	-0.00627303		0.00835832	0.242782
cg06532779	GRIN3B	NM_138690	Body	0.265839	-0.0111629		0.00836675	-0.0166044
cg01754967	WDR72	NM_182758	5'UTR	0.852793	-0.00432809		0.008373	-0.0344366
cg19554454	FZR1;FZR1;FZR1;FZR1;FZR1	NM_016263;NM_001136198;NM_001136197;NM_001136197;NM_001136198	5'UTR;5'UTR;1stExon;5'UTR;1stExon	0.253918	0.00520569		0.00837836	0.0138929
cg02618300				0.933806	0.0155945		0.00838255	-0.344779
cg21834684	STON2	NM_033104	Body	0.659377	-0.00824468		0.00838614	-0.0203422
cg16029838	NUDCD3	NM_015332	Promoter	0.961429	0.00443294		0.00838632	-0.0692983
cg11042515	SMARCE1	NM_003079	5'UTR	0.910816	0.0203769		0.00839214	-0.143595
cg09787909	ANKRD6	NM_014942	5'UTR	0.768635	0.004741		0.00840047	0.0165493
cg22785562				0.282096	-0.00435716		0.00841904	0.0482332
cg05418781	STX1B	NM_052874	Body	0.584706	-0.00474166		0.0084266	0.021129
cg20258934	SDK1	NM_152744	Body	0.162468	0.0179022		0.00842952	-0.0242848
cg08352032	MARK4	NM_031417	3'UTR	0.22324	0.00953125		0.00843153	-0.0225949
cg05293510	KIAA0317;FCF1	NM_001039479;NM_015962	5'UTR;Promoter	0.57237	0.106465		0.00843883	-0.289674
cg21211608	RAP1B;RAP1B	NM_015646;NM_001010942	Promoter;Promoter	0.0381194	-0.273252		0.00844174	0.132951
cg26959303	TOPBP1	NM_007027	Body	0.576093	0.025158		0.00845029	0.0533019
cg07394446	ADAMTS17	NM_139057	Body	0.777834	-0.0492825		0.00845934	0.196381
cg20307391	HIP1	NM_005338	Body	0.352938	-0.00291611		0.00846647	-0.00584674
cg01453281				0.539313	0.0357487		0.00847809	-0.0772558
cg11877647				0.693299	0.0113727		0.00848259	0.0615703
cg25351614				0.63407	0.00531908		0.00849999	0.0300706
cg21801176	CCR6;CCR6	NM_031409;NM_004367	5'UTR;5'UTR	0.314373	0.0207229		0.0085037	0.0332879
cg17213870	GRAMD4	NM_015124	Body	0.225341	0.0160532		0.00850554	0.026054
cg06542559	PGCP	NM_016134	Body	0.215102	-0.0241888		0.00851467	-0.0276723
cg05377512	PHF13	NM_153812	Body	0.215161	0.00942684		0.00851702	0.0305004
cg27525731	TNS3	NM_022748	Body	0.196888	-0.0188555		0.00852491	-0.0283375
cg16445842	BCL2;BCL2	NM_000633;NM_000657	Promoter;Promoter	0.0640191	0.203557		0.00853215	0.360976
cg01074347	FAM69A	NM_001006605	Promoter	0.78938	-0.0658461		0.00853313	-0.460462
cg19075787				0.430047	-0.00934658		0.00853498	-0.0148473
cg26138846	SLC44A4	NM_025257	Body	0.47875	0.0126173		0.00854122	0.0133861
cg06116495	ATG3;SLC35A5	NM_022488;NM_017945	Promoter;Promoter	0.139867	-0.281341		0.00854374	-0.299257
cg00588720				0.266808	-0.205498		0.00856114	-0.395582
cg25508181				0.25241	-0.0180679		0.00856245	-0.0325685
cg10208457	PRR7	NM_030567	5'UTR	0.109111	-0.142341		0.00857032	-0.162599
cg03431727	2021-03-04	NM_020814	Body	0.981164	-0.000430498		0.00857077	-0.0182491
cg14351767	ZBTB5	NM_014872	Body	0.216402	-0.0130221		0.00858184	0.0241129
cg16003832				0.104218	0.308036		0.00858241	-0.202067
cg07209960	AHSA2	NM_152392	Promoter	0.355339	0.245541		0.00858642	-0.255877
cg25100296	VANGL2	NM_020335	Body	0.541412	-0.00622411		0.00858979	-0.0117331
cg14654948	BRPF3	NM_015695	5'UTR	0.401192	0.139136		0.00859822	-0.553561
cg13161901	CDH20	NM_031891	3'UTR	0.82304	0.0019282		0.0086047	0.0115319
cg26709356	SHISA7	NM_001145176	Body	0.794738	-0.0842438		0.00860685	-0.366857
cg01539064	RPL18;SPHK2	NM_000979;NM_020126	Promoter;Promoter	0.266511	-0.0885009		0.00861223	-0.270431
cg19079000	ZNF830;CCT6B	NM_052857;NM_006584	1stExon;Promoter	0.991498	-0.00571894		0.00861259	-0.786197
cg25618149	SNW1;C14orf178	NM_012245;NM_174943	Promoter;Body	0.189121	-0.116832		0.00861486	-0.380899
cg23672278	FAM176B	NM_018166	3'UTR	0.887822	0.0201052		0.00863045	0.133058
cg20981919	RARB;RARB	NM_016152;NM_000965	Body;Body	0.0446579	0.0784932		0.00864831	0.0606362
cg21057435	KIRREL2;KIRREL2;KIRREL2	NM_199180;NM_032123;NM_199179	Promoter;Promoter;Promoter	0.602531	0.0842169		0.00865877	-0.194445
cg07221204	CSNK1G1	NM_022048	Promoter	0.493257	0.0918884		0.00865965	0.323761
cg05023168				0.364821	0.00597843		0.00866178	-0.00977472
cg26081466	KCTD10;UBE3B;UBE3B	NM_031954;NM_130466;NM_183415	Promoter;Promoter;Promoter	0.544763	0.0301712		0.00866831	-0.107193
cg20826277	MESTIT1;MEST;MEST;MEST	NR_004382;NM_002402;NM_177524;NM_177525	Body;Promoter;5'UTR;Promoter	0.993823	0.00226545		0.00867682	0.0312661
cg09836979				0.311138	0.00929175		0.00869038	-0.0184696
cg23327011	MBP;MBP;MBP;MBP;MBP;MBP;MBP;MBP;MBP;MBP	NM_001025081;NM_001025090;NM_001025081;NM_001025090;NM_001025100;NM_002385;NM_001025092;NM_002385;NM_001025101;NM_001025092	5'UTR;1stExon;1stExon;5'UTR;Body;1stExon;5'UTR;5'UTR;Body;1stExon	0.170343	-0.0152515		0.00869412	-0.0193406
cg02226697	SQLE	NM_003129	Promoter	0.774293	0.0552302		0.00869677	-0.217783
cg25262528	NT5E	NM_002526	Promoter	0.942905	0.00619058		0.0087083	-0.155776
cg00349071	NBPF3	NM_032264	Body	0.785376	0.00632086		0.00871996	-0.0355038
cg08732950	CBFA2T3	NM_005187	Body	0.622018	0.00645271		0.00872022	0.00952514
cg14350197	BRUNOL4;BRUNOL4;BRUNOL4;BRUNOL4	NM_001025089;NM_001025087;NM_020180;NM_001025088	Promoter;Promoter;Promoter;Promoter	0.00825659	-0.282193		0.00872754	-0.120286
cg08876662	DHDDS;DHDDS	NM_024887;NM_205861	Promoter;Promoter	0.0859338	0.223101		0.00874299	0.678955
cg13573653	ZNF385B;ZNF385B	NM_152520;NM_001113397	Body;Body	0.823628	-0.00443201		0.00875293	-0.0317793
cg22591480	SLC16A12	NM_213606	Promoter	0.403983	-0.0119263		0.00875348	0.0397914
cg10877183				0.830378	0.00250818		0.00877856	-0.0693915
cg23527115	SLC1A4;SLC1A4	NM_003038;NM_001135581	Body;Body	0.389419	-0.0174542		0.00878473	0.0176802
cg04508870				0.346263	0.00949418		0.00878872	0.0294343
cg25839663	PRDM16;PRDM16	NM_022114;NM_199454	Body;Body	0.779925	-0.00313856		0.00879024	0.0232399
cg23896898				0.558705	-0.00554743		0.00880024	-0.0258051
cg14676407	CPXM2;CPXM2	NM_198148;NM_198148	1stExon;5'UTR	0.481103	-0.131398		0.00880618	-0.40405
cg08995368	FSCN1	NM_003088	Promoter	0.396936	-0.0960037		0.00883373	-0.492153
cg04074066	EGFL7;EGFL7	NM_016215;NM_201446	Body;Body	0.434986	-0.00687073		0.0088376	0.0325561
cg11983363				0.800028	-0.0059953		0.00884127	-0.0384638
cg07244076				0.701885	0.00353499		0.00884286	0.0309257
cg14552772	ARFRP1;ZGPAT;ZGPAT;ARFRP1;ARFRP1;ZGPAT;ARFRP1	NM_001134758;NM_181485;NM_001083113;NM_001134758;NM_003224;NM_032527;NM_003224	5'UTR;Promoter;5'UTR;1stExon;1stExon;Promoter;5'UTR	0.482517	-0.264763		0.00884895	-0.169593
cg03517837				0.318141	0.00704395		0.00887323	-0.0186237
cg19614312	GRAMD1B	NM_020716	Body	0.307372	-0.00540195		0.00887768	0.0188772
cg07881273	CSNK1G1	NM_022048	Promoter	0.736503	0.0588492		0.00888638	-0.129336
cg22007163				0.967029	-0.0070223		0.00889755	-0.280909
cg06889484	MPV17L2	NM_032683	Promoter	0.122987	0.822829		0.00892764	0.348387
cg18925846	KIAA1875	NR_024207	Body	0.0705504	0.0122224		0.00892805	-0.0123781
cg18407136	C15orf40;C15orf40;C15orf40;C15orf40;C15orf40;C15orf40;C15orf40	NM_144597;NR_027649;NM_001160113;NM_001160115;NM_001160114;NM_001160116;NR_027650	Promoter;Promoter;Promoter;Promoter;Promoter;Promoter;Promoter	0.749686	-0.00378314		0.00893629	-0.00716156
cg13154161	EXOC3	NM_007277	Body	0.465268	-0.00792946		0.00893642	-0.0294735
cg22749589				0.37225	0.093217		0.00893797	0.20526
cg08311797				0.635855	0.00995875		0.00894066	-0.044733
cg19435409	HIST1H2AL;HIST1H2AL	NM_003511;NM_003511	1stExon;5'UTR	0.110136	0.273952		0.00895303	0.303719
cg25967745	HHIPL1;HHIPL1	NM_032425;NM_001127258	Body;Body	0.36967	-0.00692889		0.00896234	0.0208271
cg21221947	DCAF13;SLC25A32	NM_015420;NM_030780	Promoter;Body	0.520031	0.0683192		0.00896521	-0.325079
cg17999686	RELN;RELN	NM_005045;NM_173054	Promoter;Promoter	0.815043	0.0498301		0.00897718	-0.180748
cg08567498	C19orf48;C19orf48;C19orf48;C19orf48	NM_199249;NM_199249;NM_199250;NM_199250	1stExon;5'UTR;1stExon;5'UTR	0.132342	-0.12411		0.00897808	0.0567885
cg26381457	USP44;USP44	NM_032147;NM_001042403	3'UTR;3'UTR	0.354045	0.0199185		0.00899546	-0.0300738
cg06844837	TWF2	NM_007284	3'UTR	0.586847	-0.00452453		0.00899814	0.0295669
cg00261430				0.380981	-0.16567		0.00901233	-0.127999
cg10536786	CAMTA1	NM_015215	Body	0.783062	-0.00383623		0.00901814	-0.00822548
cg23408411				0.984203	-0.000221474		0.0090376	-0.0178341
cg03004102	CD34;CD34	NM_001773;NM_001025109	3'UTR;3'UTR	0.879741	-0.00153375		0.00905011	0.0250732
cg23953226				0.662549	-0.0105228		0.00905078	0.0209882
cg07287345	SLC2A13	NM_052885	Body	0.299952	-0.0104567		0.00907069	0.0448915
cg14864542	SART3	NM_014706	Body	0.608478	0.00983403		0.00907131	0.017946
cg06614944				0.693069	0.0100779		0.00908713	-0.0267116
cg19285777	GCNT3	NM_004751	5'UTR	0.880405	0.00360951		0.00909281	-0.0229024
cg18955066	LMBR1L	NM_018113	Body	0.411217	0.118491		0.00909351	0.201583
cg20089491				0.0768495	0.0134042		0.00911795	-0.0288194
cg04514981	INO80C;INO80C	NM_001098817;NM_194281	Body;Body	0.416483	0.132301		0.0091205	-0.345731
cg03536983	NFIC	NM_205843	Body	0.171814	-0.140149		0.00912497	-0.216407
cg17688689	KANK3	NM_198471	5'UTR	0.393204	0.0194914		0.00913339	-0.0296044
cg06310690	SUCLG1	NM_003849	Body	0.774551	-0.00210694		0.00913513	-0.0265256
cg09057863				0.888699	-0.0255281		0.00914189	-0.134381
cg18843110				0.911845	0.00263574		0.00914685	0.0214156
cg26804733	BAT3;BAT3;BAT3;BAT3	NM_004639;NM_080702;NM_080703;NM_001098534	Body;Body;Body;Body	0.921184	-0.00232482		0.00915336	-0.0603097
cg16529883	SEMA3F	NM_004186	Promoter	0.465477	-0.0487195		0.00915403	0.136786
cg20181325				0.03195	-0.0062526		0.00915502	0.0114046
cg17568409	STK17A	NM_004760	Promoter	0.0999957	-0.286794		0.00916707	-0.216468
cg22162404	LASS4	NM_024552	Promoter	0.303534	-0.009871		0.00918546	-0.111492
cg19135761	WDR8	NM_017818	Promoter	0.448509	-0.11335		0.00920137	-0.238635
cg21459460	WRB;WRB	NM_004627;NM_001146218	Body;Promoter	0.394173	0.0119664		0.00920166	0.0259015
cg04635364				0.988411	0.000319536		0.00921268	0.0525727
cg23637385				0.545	-0.12989		0.00921585	0.254701
cg17216243				0.234586	0.0206398		0.00921694	0.0219421
cg01531665	NOL6;SUGT1P1;NOL6	NM_139235;NR_003667;NM_022917	Body;Body;Body	0.444523	0.186146		0.00921973	-0.146192
cg00114944	C6orf115	NM_021243	5'UTR	0.944327	-0.00462976		0.00924401	-0.312638
cg17577092	STT3B	NM_178862	Body	0.20754	0.0228438		0.00925395	-0.0112308
cg21552528	SNX22	NM_024798	Promoter	0.323104	0.285627		0.00926318	-0.312584
cg06890161				0.553865	0.00522789		0.00926515	-0.0225767
cg00541638	USP7	NM_003470	Body	0.311713	0.199172		0.0092688	0.257114
cg12251448				0.640361	0.00793722		0.00927024	0.0543468
cg20023712	LRRFIP1;LRRFIP1;LRRFIP1;LRRFIP1;LRRFIP1	NM_001137553;NM_004735;NM_001137550;NM_001137552;NM_001137551	Body;Body;Body;Body;Body	0.775325	0.00245822		0.00927195	0.00924858
cg04394763	DENND4B	NM_014856	5'UTR	0.262788	-0.182566		0.00927504	-0.540471
cg26948931				0.910419	0.000717514		0.00927527	-0.0290959
cg17681729	PALM;PALM	NM_002579;NM_001040134	Body;Body	0.913218	0.00130105		0.00927756	-0.0129131
cg21092828	SBNO2;SBNO2	NM_001100122;NM_014963	Body;Body	0.942143	0.00045565		0.009279	0.015296
cg08957683	FGF6	NM_020996	Promoter	0.960021	0.000740983		0.00928138	-0.0100691
cg21230538	UBR5	NM_015902	Body	0.0141395	-0.317661		0.00928672	-0.18522
cg11826104	UBE3A;UBE3A;UBE3A;UBE3A	NM_000462;NM_130838;NM_130838;NM_130839	Body;1stExon;5'UTR;Body	0.981284	-0.000315542		0.00928999	0.0257563
cg25838979				0.000697149	0.0166823		0.00929855	0.0154724
cg01421902	ZNF665	NM_024733	Promoter	0.00691032	-0.0322638		0.00929972	0.0230053
cg07034255	MTMR12	NM_001040446	Body	0.238313	-0.0131144		0.00930242	-0.0169812
cg21484213	LRP1B;LRP1B	NM_018557;NM_018557	5'UTR;1stExon	0.588399	-0.105595		0.00931456	0.365199
cg00006884	CCDC126;CCDC126	NM_138771;NM_138771	5'UTR;1stExon	0.828701	0.00516758		0.00931588	-0.222713
cg12495996				0.810574	0.00265847		0.00933728	0.0145378
cg07624008				0.612744	0.00825736		0.00933787	0.0281048
cg05849176				0.122845	0.0126989		0.00933905	-0.00833885
cg07983268	MRPS24	NM_032014	Body	0.892891	-0.00157062		0.0093412	0.0169223
cg25863735	ADAL	NM_001159280	3'UTR	0.489163	0.00559826		0.00937178	-0.0139854
cg13824302	MLXIPL;MLXIPL;MLXIPL;MLXIPL	NM_032952;NM_032954;NM_032953;NM_032951	Promoter;Promoter;Promoter;Promoter	0.77033	-0.0854281		0.00937284	0.231971
cg01055591	CECR5;CECR5	NM_017829;NM_033070	Body;Body	0.927439	-0.00125268		0.00937567	-0.0137946
cg17806907	AGFG1;AGFG1;AGFG1;AGFG1	NM_001135187;NM_001135188;NM_001135189;NM_004504	Body;Body;Body;Body	0.547788	0.0501588		0.0093854	0.34079
cg06977068	KREMEN1;KREMEN1	NM_032045;NM_001039570	Promoter;Promoter	0.913015	-0.0210089		0.00938777	-0.517539
cg17987358				0.879866	0.0453871		0.00939552	0.508296
cg24517686				0.75085	-0.00356112		0.00939777	-0.0410084
cg08899786	HLA-E	NM_005516	Body	0.140144	0.277649		0.00940083	-0.211538
cg08833630	SLC22A4	NM_003059	Promoter	0.223914	0.219742		0.00940264	-0.202402
cg16434205	EPC2	NM_015630	Promoter	0.605151	0.0637538		0.00941267	-0.1211
cg16538471				0.341315	0.0194206		0.00942063	0.0307942
cg19970325	KPNA1;KPNA1	NR_026698;NM_002264	Body;5'UTR	0.043804	-0.0727955		0.00942587	0.0716994
cg15726025	C1orf91	NM_019118	3'UTR	0.690277	0.00253281		0.00942762	0.017199
cg21281951	HIST1H3G;HIST1H2BI	NM_003534;NM_003525	Promoter;Promoter	0.688724	-0.0548841		0.00943613	-0.220596
cg19543471	C21orf66;C21orf49;C21orf66;C21orf49;C21orf66	NR_027873;NR_024622;NM_016631;NR_024623;NM_013329	Body;Promoter;Body;Promoter;Body	0.411984	0.230076		0.00944681	-0.470357
cg22152887	FCHSD2	NM_014824	Body	0.547774	-0.00579111		0.00944769	0.0335812
cg03194151	KIAA0556	NM_015202	Body	0.844963	0.00716141		0.00945103	-0.0767298
cg17575087	CNOT8	NM_004779	Promoter	0.00489874	-0.33331		0.00945261	-0.386576
cg10787409	RHPN1	NM_052924	Body	0.433216	-0.00638491		0.00946268	-0.00464227
cg03505583	BCL6	NM_001706	5'UTR	0.850231	-0.0669077		0.00946696	-0.446711
cg00639289	ERBB4;ERBB4	NM_005235;NM_001042599	Promoter;Promoter	0.375325	-0.120579		0.00946935	0.125178
cg01824933				0.573741	0.00764304		0.00947204	-0.0105095
cg02792086				0.520432	-0.117728		0.00947502	0.428522
cg14506196	NKX2-3	NM_145285	Body	0.321412	0.277848		0.00947632	0.3295
cg12828867	IPO11	NM_016338	Promoter	0.967701	-0.0034761		0.00947829	-0.234413
cg07869994				0.401888	-0.0264872		0.0094793	-0.0489595
cg26159905	ASB10;ASB10;ASB10;ASB10	NM_001142459;NM_080871;NM_080871;NM_001142460	Promoter;1stExon;5'UTR;Promoter	0.535385	-0.026812		0.00950083	0.0756691
cg00383290	C1orf31;C1orf31	NM_001012985;NM_001012985	1stExon;5'UTR	0.860894	0.064752		0.00950957	-0.299724
cg13679216	CTSL2	NM_001333	Promoter	0.449713	-0.116498		0.00950993	0.279586
cg00887153	CHST4;CHST4	NM_005769;NM_001166395	Promoter;Promoter	0.146366	0.190412		0.00951047	-0.22945
cg09955858	CES1;CES1;CES1	NM_001266;NM_001025194;NM_001025195	Body;Body;Body	0.790879	-0.00455971		0.00951576	-0.0138928
cg08802203	TIGD1;EIF4E2	NM_145702;NM_004846	Promoter;Body	0.432405	0.20344		0.00951616	0.562499
cg03857673	EIF1AD;EIF1AD;BANF1;BANF1	NM_032325;NM_032325;NM_003860;NM_001143985	1stExon;5'UTR;Promoter;Promoter	0.373004	-0.092303		0.00952362	0.215006
cg17431382	AK5;AK5	NM_174858;NM_012093	3'UTR;3'UTR	0.483406	0.0128326		0.00954214	-0.0316534
cg19495351	UNC80;UNC80	NM_032504;NM_182587	Body;Body	0.872089	0.00380674		0.00954391	0.0618503
cg24713989	GRB10;GRB10;GRB10;GRB10	NM_001001555;NM_001001549;NM_001001550;NM_005311	5'UTR;Body;Promoter;Body	0.882826	0.00166326		0.00957118	-0.0291142
cg01320211	SEMA6D;SEMA6D;SEMA6D;SEMA6D;SEMA6D;SEMA6D	NM_153619;NM_153616;NM_024966;NM_153617;NM_020858;NM_153618	5'UTR;5'UTR;5'UTR;5'UTR;5'UTR;5'UTR	0.608493	0.00458882		0.0095749	-0.0211848
cg18773937	IL1B	NM_000576	Promoter	0.684022	-0.00855247		0.00957766	-0.04216
cg19722671				0.93171	0.00134122		0.00958118	-0.00649331
cg12894336	SMARCC1	NM_003074	Promoter	0.499935	0.0551487		0.00958326	0.297393
cg08472008	LRPAP1	NM_002337	Body	0.125139	-0.00838162		0.00958605	0.0220402
cg11185753				0.272712	-0.0226408		0.00959372	0.0335756
cg00393193	FAM193B;FAM193B	NM_019057;NR_024019	Body;Body	0.451026	-0.00257499		0.00959916	-0.0102378
cg04217988	KIAA0182;KIAA0182	NM_001134473;NM_014615	Body;Body	0.695221	0.00455716		0.00961243	-0.0222338
cg13285934	SELM	NM_080430	Promoter	0.00769798	-0.340827		0.00961485	0.139234
cg12455363				0.134718	0.229497		0.00962578	0.568234
cg18809463				0.222036	-0.0200362		0.00963122	-0.0439199
cg18905668	GTF2H1;GTF2H1	NM_005316;NM_001142307	3'UTR;3'UTR	0.438963	0.0400264		0.00964491	-0.0599671
cg05265985	PRMT3;PRMT3;PRMT3	NM_001145166;NM_005788;NM_001145167	Body;Body;Body	0.0954946	-0.02106		0.00966899	-0.018956
cg05348123	SCRG1	NM_007281	Promoter	0.932713	0.00116468		0.00968448	0.0133509
cg22091297	TNFRSF19;TNFRSF19	NM_148957;NM_018647	5'UTR;Promoter	0.986295	-0.00235468		0.00971255	0.244376
cg02323334	NCRNA00167;PRDM10;PRDM10;PRDM10;PRDM10	NR_024233;NM_199437;NM_199437;NM_020228;NM_020228	Body;1stExon;5'UTR;1stExon;5'UTR	0.619581	-0.0634299		0.00972068	-0.225233
cg24064055				0.734973	0.0309275		0.00973102	-0.250626
cg18573443	ATG16L2	NM_033388	Body	0.0729298	-0.0263058		0.00973287	-0.0187751
cg13493559	PLCB3	NM_000932	Body	0.805021	-0.0572085		0.00973333	-0.342176
cg05323904	FAM195A	NM_138418	Promoter	0.946051	0.0100662		0.009743	0.195391
cg02906725	C13orf27	NM_138779	Promoter	0.794337	-0.00279401		0.0097432	-0.0272109
cg11746341	PLEKHA2	NM_021623	Body	0.709006	0.00722484		0.00974669	0.0564527
cg11836473				0.611791	-0.00273697		0.00975325	0.0122829
cg07776629	CNGB1;CNGB1	NM_001297;NM_001135639	Body;3'UTR	0.460423	0.0157439		0.00975341	-0.0519141
cg11688696	EFNA3	NM_004952	Body	0.600106	-0.112018		0.00975713	-0.545312
cg01435178	C16orf11	NM_145270	Body	0.539424	-0.00203753		0.00976661	-0.0156142
cg22625752	VSX1;VSX1	NM_014588;NM_199425	Body;3'UTR	0.655511	-0.00723574		0.00977672	-0.0433932
cg17554875				0.742431	0.00304443		0.00980973	-0.0171098
cg14081015	RIOK2;RIOK2;RIOK2;RIOK2	NM_018343;NM_018343;NM_001159749;NM_001159749	1stExon;5'UTR;5'UTR;1stExon	0.986646	-0.00283098		0.00981512	-0.262871
cg12352896	NFATC1;NFATC1;NFATC1;NFATC1	NM_006162;NM_172388;NM_172389;NM_172387	Body;Body;Body;Body	0.792308	-0.000947117		0.0098153	-0.0131651
cg05560873	LAP3	NM_015907	Body	0.713374	0.0022952		0.00981628	0.0101706
cg01507173	IL1F5;IL1F5	NM_173170;NM_012275	5'UTR;Promoter	0.632875	-0.00992314		0.0098275	-0.0382844
cg18763629	LOC100130872;LOC100130872-SPON2	NR_024569;NR_033182	Body;Body	0.195889	-0.0108074		0.00983288	-0.0202493
cg04011707				0.83756	0.00162585		0.00983824	0.020985
cg11289748	TCF12;TCF12;TCF12;TCF12;TCF12;TCF12;TCF12;TCF12;LOC145783	NM_207037;NM_207038;NM_207038;NM_207036;NM_003205;NM_207036;NM_003205;NM_207037;NR_015419	5'UTR;5'UTR;1stExon;5'UTR;1stExon;1stExon;5'UTR;1stExon;Promoter	0.9418	0.00564088		0.00984886	-0.177262
cg04834749	STK4	NM_006282	Promoter	0.79862	-0.032476		0.00987344	-0.161975
cg08401231	ZNF627	NM_145295	Promoter	0.755352	0.0435143		0.00989209	0.161845
cg23039227	CCDC8	NM_032040	Promoter	0.478279	-0.00751463		0.00989587	0.00711758
cg11944324	TOLLIP	NM_019009	3'UTR	0.798651	-0.00267511		0.00989856	-0.0163992
cg25436157	C18orf45	NM_032933	Promoter	0.18995	0.0160035		0.00990003	-0.0326478
cg16951550	STX5	NM_003164	Promoter	0.98342	-0.00618073		0.0099001	0.288293
cg14113300	ESX1	NM_153448	Promoter	0.707072	-0.0280888		0.00990051	-0.068697
cg04124962	STXBP3	NM_007269	Body	0.420114	-0.0200387		0.00990408	-0.0240223
cg17873312				0.633048	-0.00457624		0.00990601	0.0248538
cg03073431	H2AFV;H2AFV;H2AFV;H2AFV;H2AFV	NM_201516;NM_012412;NM_138635;NM_201436;NM_201517	Promoter;Promoter;Promoter;Promoter;Promoter	0.142088	-0.241742		0.00990623	-0.652361
cg09397716	SAMD4A;SAMD4A	NM_001161576;NM_015589	Body;Body	0.265466	0.0125111		0.00991984	-0.0198551
cg23524048	GTDC1;GTDC1;GTDC1	NM_001164629;NM_001006636;NM_024659	5'UTR;5'UTR;Promoter	0.996986	5.64627e-05		0.00992471	-0.021078
cg08120015	SRF	NM_003131	Promoter	0.574752	0.100485		0.00992503	-0.445063
cg19743254	OPCML;OPCML	NM_002545;NM_001012393	Body;Body	0.323147	0.011816		0.00992886	0.0203593
cg14592365				0.499952	-0.00597107		0.00993008	0.0263276
cg16885725				0.986099	0.000227872		0.00993295	-0.00994668
cg17506178				0.21763	0.0107278		0.0099425	-0.0125955
cg16435858	IFT122;IFT122;IFT122;MBD4;IFT122	NM_052985;NM_052989;NM_052990;NM_003925;NM_018262	Promoter;Promoter;Promoter;Promoter;Promoter	0.377364	-0.219472		0.00994789	0.402541
cg22149995	TRMT12	NM_017956	Promoter	0.993871	0.000218299		0.00995002	-0.076352
cg14335429	SLC20A2	NM_006749	5'UTR	0.346162	0.00970988		0.00995123	-0.0193753
cg23696618	SERPINB10	NM_005024	Body	0.250899	0.00664762		0.00995675	-0.0110323
cg20701901	MIR29C	NR_029832	Promoter	0.924131	0.00116674		0.00996975	0.0161261
cg02365742	MSX2	NM_002449	Promoter	0.963524	-0.00551285		0.0099871	-0.226525
cg24065755	NCRNA00171	NR_026751	Body	0.476934	-0.0074275		0.00998784	-0.0240384
cg14377922	KLHL29	NM_052920	Body	0.814476	0.00282767		0.00999513	-0.032131
Log2 ratio was calculated as the mean value in clozapine treatment divided by the mean value in mock treatment.

## Sheet: TableS3
Table S3. The list of 84 clozapine-responder-specific DEGs.
				Responder			Nonresponder
CpG probe	Gene	Description	Genomic region	Log2 ratio of methylation	Log2 ratio of mRNA		Log2 ratio of methylation	Log2 ratio of mRNA
cg15379837	TNRC18	trinucleotide repeat containing 18	Body	-0.0121485	-0.367271		0.00210542	-0.17205
cg13932375	CAMSAP1	calmodulin regulated spectrin associated protein 1	Body	0.652143	-0.148209		-0.015484	0.0842084
cg26979107	MAPT	microtubule associated protein tau	Body	-0.024503	-0.114885		-0.00928371	0.0185863
cg23415756	NTN1	netrin 1	Body	0.788715	-0.956279		-0.00979568	-0.494109
cg16452651	ITSN1	intersectin 1	5'UTR	0.0146435	-0.367837		-0.0030254	0.0299893
cg02078626	PTPRF	protein tyrosine phosphatase, receptor type F	Body	-0.0212821	-0.17605		-0.0117737	-0.136326
cg24902478	NAV3	neuron navigator 3	Body	-0.00734891	-0.44514		-0.00275113	0.123515
cg27028800	CDC42BPB	CDC42 binding protein kinase beta	Body	-0.0201544	-0.218503		0.00313737	-0.1029
cg01241850	CAMSAP1	calmodulin regulated spectrin associated protein 1	1stExon	-0.455312	-0.148209		0.348067	0.0842084
cg15535686	ATM	ATM serine/threonine kinase	3'UTR	-0.0123	-0.369025		-0.00885826	0.253757
cg21459532	RNF152	ring finger protein 152	Body	-0.0143479	-0.693487		0.00778614	-0.00408118
cg25669309	STOX2	storkhead box 2	Promoter	0.734226	-0.844037		-0.316059	-0.0163387
cg07940593	RPL3	ribosomal protein L3	Body	-0.0152784	0.0978507		-0.0116013	-0.0408823
cg24455683	IQCE	IQ motif containing E	Body	-0.018875	-0.364239		-0.00309191	-0.135978
cg13406243	CACNA1B	calcium voltage-gated channel subunit alpha1 B	Body	-0.0500631	-0.175068		0.0175944	0.0301405
cg13702357	HIP1	huntingtin interacting protein 1	Body	-0.204054	-0.245535		0.155153	0.0822067
cg27489994	TPT1	tumor protein, translationally-controlled 1	Promoter	-0.238108	0.100764		-0.0913444	0.0622651
cg04773864	PCDHGA4	protocadherin gamma subfamily A, 4	Body	0.0514291	-2.45943		2.00672e-05	0.321928
cg04505809	E2F4	E2F transcription factor 4	Body	-0.0206439	0.32477		-0.00482835	-0.0257866
cg01501309	CHD4	chromodomain helicase DNA binding protein 4	3'UTR	-0.0401815	-0.0953593		-0.00253832	0.00127955
cg17155167	RIT1	Ras like without CAAX 1	1stExon	0.365187	0.387516		0.0373664	-0.036253
cg17155167	RIT1	Ras like without CAAX 1	5'UTR	0.365187	0.387516		0.0373664	-0.036253
cg06311422	DST	dystonin	Body	0.0304406	-0.295192		0.0101395	0
cg06608374	KIAA1244	KIAA1244	Body	-0.0129976	-0.366453		0.00102461	0.0816288
cg04449562	MYT1L	myelin transcription factor 1 like	5'UTR	-0.0686236	-0.458456		0.0129369	0.0508299
cg13032018	PEBP1	phosphatidylethanolamine binding protein 1	Promoter	0.0423252	0.128683		-0.0728273	-0.0619425
cg12469361	AGRN	agrin	Body	0.00980262	-0.122243		0.000669926	-0.0225
cg06772753	OBSCN	obscurin, cytoskeletal calmodulin and titin-interacting RhoGEF	Body	0.0205333	-0.654865		-0.00357533	0.113657
cg05256228	MYO9B	myosin IXB	Body	0.0111676	-0.372497		-0.00237031	0.0275808
cg18300770	DOT1L	DOT1 like histone lysine methyltransferase	Body	0.011797	-0.291463		0.00463143	-0.0107264
cg05966923	CACNA1H	calcium voltage-gated channel subunit alpha1 H	Body	-0.0174938	-0.244566		0.00649168	-0.0841062
cg14723566	ARNT2	aryl hydrocarbon receptor nuclear translocator 2	Body	-0.013037	-0.190225		0.00676032	-0.0325698
cg02460716	MAVS	mitochondrial antiviral signaling protein	Promoter	-0.507932	-0.332917		-0.126609	0.115477
cg21063722	SIM1	single-minded family bHLH transcription factor 1	Promoter	-0.341097	-0.557026		0.0267372	0.0784741
cg00831127	EPHB2	EPH receptor B2	Body	-0.0404964	-0.346922		-0.00533067	0.0870106
cg14634760	BAI1	Brain-specific angiogenesis inhibitor 1	Body	-0.0331748	-0.218651		0.0123123	-0.123904
cg04031645	HUWE1	HECT, UBA and WWE domain containing 1, E3 ubiquitin protein ligase	Promoter	-0.0540456	-0.29724		-0.00229022	0.0338848
cg05005586	MYO18A	myosin XVIIIA	Body	0.0177688	-0.32995		0.00491422	0.0503177
cg07875993	FRAS1	Fraser extracellular matrix complex subunit 1	Body	0.0234784	-0.322467		-0.00342864	0.00313289
cg01210622	SMPD3	sphingomyelin phosphodiesterase 3	Body	-0.0092528	-0.165373		-0.00192201	0.0375321
cg24471980	RERE	arginine-glutamic acid dipeptide repeats	Body	-0.0149167	-0.235853		-0.00908523	-0.124237
cg02516101	CSNK1E	casein kinase 1 epsilon	5'UTR	-0.0517444	-1.00973		-0.0233071	-0.102732
cg17879478	STK35	serine/threonine kinase 35	Body	-0.0139623	-0.327771		0.00968863	-0.0500852
cg20715295	PAFAH1B3	platelet activating factor acetylhydrolase 1b catalytic subunit 3	Promoter	-0.0636929	0.155388		-0.00355803	0.0677985
cg02279883	TANC2	tetratricopeptide repeat, ankyrin repeat and coiled-coil containing 2	Promoter	-0.0102307	-0.353123		-0.00584283	-0.00947275
cg13189687	MECP2	methyl-CpG binding protein 2	Promoter	0.0474245	-0.341175		-0.00113826	0.069721
cg20272884	STC1	stanniocalcin 1	Promoter	-0.0141562	-1.32805		0.00876186	0.175572
cg09097748	ANK3	ankyrin 3	Body	0.054613	-0.224197		-0.00339636	0.111458
cg27168976	BTF3L4	basic transcription factor 3 like 4	Promoter	0.215763	0.173012		-0.234651	0.0422457
cg25419628	NHLRC2	NHL repeat containing 2	Promoter	0.223393	-1.07696		-0.189714	0.350186
cg00695214	ATAD3B	ATPase family, AAA domain containing 3B	Body	-0.0165256	0.372017		0.0116329	-0.0916785
cg06012574	ANKRD11	ankyrin repeat domain 11	Promoter	0.23867	-0.285147		-0.00909238	0.00968005
cg20465219	PSMA5	proteasome subunit alpha 5	Promoter	-0.207163	0.312481		-0.00112384	-0.0642808
cg07439241	SRGAP3	SLIT-ROBO Rho GTPase activating protein 3	Body	0.0248375	-0.222709		0.00430643	-0.0435813
cg18165031	ERH	enhancer of rudimentary homolog	Promoter	-0.455545	0.266117		-0.195255	0.0616276
cg01697541	TMEM97	transmembrane protein 97	Promoter	0.866148	0.282306		0.292154	0.0353367
cg08959305	TMEM97	transmembrane protein 97	Body	0.277917	0.282306		0.133041	0.0353367
cg10518475	KALRN	kalirin, RhoGEF kinase	Body	0.00989683	-0.159856		-0.00430968	-0.108504
cg24085606	SPEN	spen family transcriptional repressor	Body	0.0125723	-0.297588		-0.019103	0.0447482
cg22494081	GREB1	growth regulation by estrogen in breast cancer 1	Body	0.00810271	-0.303334		-0.00838337	0.13433
cg21623179	TBC1D16	TBC1 domain family member 16	Body	-0.0122328	-0.323761		-0.00380836	-0.0725024
cg27663249	SRRM2	serine/arginine repetitive matrix 2	Promoter	0.0199268	-0.220648		0.0215535	-0.0716328
cg23323297	SHANK1	SH3 and multiple ankyrin repeat domains 1	Body	-0.0414166	-0.493989		0.03557	-0.0335826
cg13226797	GAB2	GRB2 associated binding protein 2	Body	-0.0121254	-0.19641		0.00609759	0.00484242
cg13226797	GAB2	GRB2 associated binding protein 2	Promoter	-0.0121254	-0.19641		0.00609759	0.00484242
cg01793593	ROBO1	roundabout guidance receptor 1	Body	0.217902	-0.298861		-0.148881	0.0853269
cg13023584	PCDHGA4	protocadherin gamma subfamily A, 4	Body	-0.0138476	-2.45943		0.00338698	0.321928
cg13023584	PCDHGB4	protocadherin gamma subfamily B, 4	Body	-0.0138476	-0.253532		0.00338698	-0.0595365
cg20016416	SPTBN2	spectrin beta, non-erythrocytic 2	Promoter	0.00716952	-0.271885		0.0101357	-0.0427091
cg21627409	PCDHGA4	protocadherin gamma subfamily A, 4	Body	-0.0161006	-2.45943		0.0118176	0.321928
cg21627409	PCDHGB4	protocadherin gamma subfamily B, 4	Body	-0.0161006	-0.253532		0.0118176	-0.0595365
cg25927642	CENPP	centromere protein P	1stExon	0.248654	-0.730393		-0.142791	0.177897
cg25927642	CENPP	centromere protein P	5'UTR	0.248654	-0.730393		-0.142791	0.177897
cg12989020	ARID1B	AT-rich interaction domain 1B	Promoter	0.171161	-0.251821		0.120364	0.0162102
cg18219418	PARP6	poly(ADP-ribose) polymerase family member 6	1stExon	-0.0111882	0.149571		0.00127856	-0.0278726
cg18219418	PARP6	poly(ADP-ribose) polymerase family member 6	5'UTR	-0.0111882	0.149571		0.00127856	-0.0278726
cg19663942	TBC1D16	TBC1 domain family member 16	5'UTR	-0.170061	-0.323761		0.000496252	-0.0725024
cg18932740	HSPA1L	heat shock protein family A (Hsp70) member 1 like	5'UTR	-0.00721501	-0.931436		0.0122708	-0.0267669
cg02025573	KIAA0100	KIAA0100	Promoter	0.156958	-0.260311		0.0230597	-0.0315356
cg10493259	WDR86	WD repeat domain 86	Body	0.0196092	-0.46764		-0.0018335	0.273018
cg04983933	CACNA1H	calcium voltage-gated channel subunit alpha1 H	Body	-0.00685635	-0.244566		-0.00534682	-0.0841062
cg21532659	NAV2	neuron navigator 2	Body	-0.379402	-0.369602		-0.0879142	0.00101206
cg08583240	MAP4K4	mitogen-activated protein kinase kinase kinase kinase 4	Body	-0.0216069	-0.124323		-7.66611e-05	0.0495253
cg15127832	STOX2	storkhead box 2	Body	-0.0149043	-0.844037		-0.00240699	-0.0163387
cg10399269	CACNA1H	calcium voltage-gated channel subunit alpha1 H	Body	-0.0153087	-0.244566		0.0184134	-0.0841062
cg08230332	BSN	bassoon presynaptic cytomatrix protein	Body	-0.427827	-0.309483		0.243869	-0.0393934
cg11384750	CDC42BPB	CDC42 binding protein kinase beta	Body	0.00857767	-0.218503		-0.0111038	-0.1029
cg16239628	ZC3H13	zinc finger CCCH-type containing 13	5'UTR	0.234392	-0.263436		-0.00601921	0.105449
cg23912522	MEG3	maternally expressed 3	Body	0.0135499	0.376045		-0.0101802	0.170699
cg18380070	AGRN	agrin	Body	-0.0185107	-0.122243		0.0109349	-0.0225
cg24686236	TRIO	trio Rho guanine nucleotide exchange factor	Body	-0.0120458	-0.306251		0.000979667	0.078582
cg06502510	ITSN1	intersectin 1	Promoter	0.275578	-0.367837		-0.246052	0.0299893
cg24798305	SMC1A	structural maintenance of chromosomes 1A	Promoter	0.0336567	-0.244402		-0.00152469	0.0886092
cg10688790	CNTNAP2	contactin associated protein-like 2	Body	-0.0331936	-0.188289		0.018432	-0.0924627
cg23060801	MYT1L	myelin transcription factor 1 like	Body	0.0303256	-0.458456		-0.000799113	0.0508299
cg07998216	SLCO5A1	solute carrier organic anion transporter family member 5A1	3'UTR	0.0156545	-0.679976		-0.0168755	0.304209
cg04919489	ARHGEF12	Rho guanine nucleotide exchange factor 12	Body	-0.0177786	-0.261508		0.00806561	0.0733528
cg08264906	EPHB2	EPH receptor B2	Body	-0.0446789	-0.346922		0.00638245	0.0870106
cg11801011	SHANK1	SH3 and multiple ankyrin repeat domains 1	Promoter	-0.0231449	-0.493989		-0.00245031	-0.0335826
cg16010370	TKT	transketolase	Promoter	-0.302755	0.150562		0.0776469	-0.017827
cg16201273	ZMIZ1	zinc finger MIZ-type containing 1	5'UTR	-0.0258795	-0.241975		-0.00182145	0.023032
cg15597405	PELP1	proline, glutamate and leucine rich protein 1	1stExon	-0.139012	-0.279312		0.0122345	0.0103087
cg08463298	EIF4G3	eukaryotic translation initiation factor 4 gamma 3	Promoter	0.100978	-0.238743		-0.0822102	0.0298012
cg19522900	KALRN	kalirin, RhoGEF kinase	1stExon	0.370461	-0.159856		0.0784771	-0.108504
cg19522900	KALRN	kalirin, RhoGEF kinase	Body	0.370461	-0.159856		0.0784771	-0.108504
cg10232470	TBC1D16	TBC1 domain family member 16	Promoter	0.389399	-0.323761		0.00096817	-0.0725024
Log2 ratio was calculated as the mean value in clozapine treatment divided by the mean value in mock treatment.

## Sheet: TableS4
Table S4. The list of 15 clozapine-nonresponder-specific DEGs.
				Responder			Nonresponder
CpG probe	Gene	Description	Genomic region	Log2 ratio of methylation	Log2 ratio of mRNA		Log2 ratio of methylation	Log2 ratio of mRNA
cg22518079	SETBP1	SET binding protein 1	Body	-0.00055748	-0.230585		0.0310728	0.398728
cg00828305	HNRNPA3	heterogeneous nuclear ribonucleoprotein A3	Promoter	0.0625799	0.0262205		-0.22214	0.166744
cg07016094	THSD7A	thrombospondin type 1 domain containing 7A	Body	-0.0174211	-0.169665		-0.0319696	0.237271
cg19561607	BCAT1	branched chain amino acid transaminase 1	Promoter	-0.0285272	-0.0303205		-0.0199362	0.201597
cg06139836	EBF3	early B-cell factor 3	Promoter	0.183805	0.0134111		0.21954	0.200911
cg12133393	C1orf174	chromosome 1 open reading frame 174	Body	0.0146472	-0.0815182		-0.109643	0.52535
cg07489502	PCDHGB2	protocadherin gamma subfamily B, 2	Body	0.0131682	-0.984233		-0.0385657	1.1872
cg02707176	PCDHGB2	protocadherin gamma subfamily B, 2	Body	0.00117555	-0.984233		-0.0198797	1.1872
cg00118365	PCDHGB2	protocadherin gamma subfamily B, 2	Body	-0.014783	-0.984233		-0.0225557	1.1872
cg09840623	EML4	echinoderm microtubule associated protein like 4	Promoter	0.0281696	-0.0959866		0.189594	0.284115
cg04685253	PRR12	proline rich 12	Body	-0.0119242	-0.146027		-0.0356081	-0.280247
cg18885999	CMPK1	cytidine/uridine monophosphate kinase 1	Promoter	-0.0173832	0.0234449		0.256429	0.255523
cg00029640	USF2	upstream transcription factor 2, c-fos interacting	Body	-0.00142774	0.0272681		-0.0171863	-0.199483
cg02376496	DDR1	discoidin domain receptor tyrosine kinase 1	Body	0.0345581	-0.000342805		0.0279904	-0.222819
cg23687194	ID4	inhibitor of DNA binding 4, HLH protein	3'UTR	-0.134963	0.118636		-0.280742	0.203198
cg24129458	OSBPL8	oxysterol binding protein like 8	1stExon	-0.00627303	-0.0975754		0.242782	0.243207
cg24129458	OSBPL8	oxysterol binding protein like 8	5'UTR	-0.00627303	-0.0975754		0.242782	0.243207
cg08995368	FSCN1	fascin actin-bundling protein 1	Promoter	-0.0960037	-0.00943997		-0.492153	-0.13857
Log2 ratio was calculated as the mean value in clozapine treatment divided by the mean value in mock treatment.
